# Supplementary material for: catena-Poly[[zinc-μ-[2-(2-{[2-(2-hy­droxy­benzo­yl)hydrazinyl­idene]meth­yl}phen­oxy)acetato­(2–)]] monohydrate]
Source: Acta Crystallogr Sect E Struct Rep Online. 2011 Oct 29;67(Pt 11):m1608. doi: 10.1107/S1600536811043510 (PMC3247530; doi:10.1107/S1600536811043510)
Supplement: Supplementary file 1 [file e-67-m1608-sup1.cif]

##############################################################################
#                                                                            #
# This CIF contains the data in a paper accepted for publication in          #
# Acta Crystallographica Section E. It conforms to the requirements of       #
# Notes for Authors for Acta Crystallographica Section E, and has been       #
# peer reviewed under the auspices of the IUCr Commission on Journals.       #
#                                                                            #
# Full details of the Crystallographic Information File format               #
# are given in the paper "The Crystallographic Information File (CIF):       #
# a New Standard Archive File for Crystallography" by S. R. Hall, F. H.      #
# Allen and I. D. Brown [Acta Cryst. (1991), A47, 655-685].                  #
#                                                                            #
# The current version of the core CIF dictionary is obtainable from          #
# ftp://ftp.iucr.org/pub/cif_core.dic.                                       #
#                                                                            #
# Software is freely available for graphical display of the structure(s)     #
# in this CIF. For information consult the CIF software page                 #
# http://www.iucr.org/resources/cif/software.                                #
#                                                                            #
# This file may be used for bona fide research purposes within the           #
# scientific community so long as proper attribution is given to the journal # 
# article from which it was obtained.                                        #
#                                                                            #
##############################################################################
data_I
_audit_creation_method     SHELXL-97
_chemical_name_systematic
;
<i>catena</i>-Poly[[zinc-\m-[2-(2-{[2-(2-
hydroxybenzoyl)hydrazinylidene]methyl}phenoxy)acetato(2-)]] monohydrate]
;
_chemical_name_common     ?
_chemical_formula_moiety     'C16 H12 N2 O5 Zn, H2 O'
_chemical_formula_sum     'C16 H14 N2 O6 Zn'
_chemical_formula_iupac     '[Zn (C16 H12 N2 O5)], H2 O'
_chemical_formula_weight     395.66
_chemical_melting_point     ?
_symmetry_cell_setting     monoclinic
_symmetry_space_group_name_H-M     'P 21/c'
_symmetry_space_group_name_Hall     '-P 2ybc'
loop_
    _symmetry_equiv_pos_as_xyz
    'x, y, z'
    '-x, y+1/2, -z+1/2'
    '-x, -y, -z'
    'x, -y-1/2, z-1/2'
_cell_length_a     14.730(2)
_cell_length_b     5.4063(8)
_cell_length_c     20.983(3)
_cell_angle_alpha     90.00
_cell_angle_beta     106.620(2)
_cell_angle_gamma     90.00
_cell_volume     1601.2(4)
_cell_formula_units_Z     4
_cell_measurement_reflns_used     3978
_cell_measurement_theta_min     2.80
_cell_measurement_theta_max     27.41
_cell_measurement_temperature     298(2)
_exptl_crystal_description     block
_exptl_crystal_colour     colorless
_exptl_crystal_size_max     0.16
_exptl_crystal_size_mid     0.12
_exptl_crystal_size_min     0.10
_exptl_crystal_density_diffrn     1.641
_exptl_crystal_density_meas     ?
_exptl_crystal_density_method     'not measured'
_exptl_crystal_F_000     808
_exptl_absorpt_coefficient_mu     1.571
_exptl_absorpt_correction_type     none
_exptl_absorpt_process_details     ?
_exptl_absorpt_correction_T_min     ?
_exptl_absorpt_correction_T_max     ?
_exptl_special_details     ?
_diffrn_ambient_temperature     298(2)
_diffrn_radiation_type     MoK\a
_diffrn_radiation_wavelength     0.71073
_diffrn_radiation_source     'fine-focus sealed tube'
_diffrn_radiation_monochromator     graphite
_diffrn_measurement_device_type     'Bruker SMART CCD'
_diffrn_measurement_method     '\f and \w scans'
_diffrn_detector_area_resol_mean     ?
_diffrn_reflns_number     9785
_diffrn_reflns_av_R_equivalents     0.0921
_diffrn_reflns_av_sigmaI/netI     0.0639
_diffrn_reflns_theta_min     2.03
_diffrn_reflns_theta_max     26.00
_diffrn_reflns_theta_full     26.00
_diffrn_measured_fraction_theta_max     0.995
_diffrn_measured_fraction_theta_full     0.995
_diffrn_reflns_limit_h_min     -16
_diffrn_reflns_limit_h_max     18
_diffrn_reflns_limit_k_min     -6
_diffrn_reflns_limit_k_max     6
_diffrn_reflns_limit_l_min     -25
_diffrn_reflns_limit_l_max     25
_diffrn_standards_number     0
_diffrn_standards_interval_count     ?
_diffrn_standards_interval_time     ?
_diffrn_standards_decay_%     ?
_refine_special_details
;
Refinement of <i>F</i>^2^ against ALL reflections. The weighted <i>R</i>-factor
<i>wR</i> and goodness of fit <i>S</i> are based on <i>F</i>^2^, conventional
<i>R</i>-factors <i>R</i> are based on <i>F</i>, with <i>F</i> set to zero for
negative <i>F</i>^2^. The threshold expression of <i>F</i>^2^ >
\s(<i>F</i>^2^) is used only for calculating <i>R</i>-factors(gt) <i>etc</i>.
and is not relevant to the choice of reflections for refinement.
<i>R</i>-factors based on <i>F</i>^2^ are statistically about twice as large
as those based on <i>F</i>, and <i>R</i>- factors based on ALL data will be
even larger.
;
_reflns_number_total     3132
_reflns_number_gt     2764
_reflns_threshold_expression     'I>2\s(I)'
_refine_ls_structure_factor_coef     Fsqd
_refine_ls_matrix_type     full
_refine_ls_R_factor_all     0.0472
_refine_ls_R_factor_gt     0.0418
_refine_ls_wR_factor_gt     0.1058
_refine_ls_wR_factor_ref     0.1091
_refine_ls_goodness_of_fit_ref     1.055
_refine_ls_restrained_S_all     1.055
_refine_ls_number_reflns     3132
_refine_ls_number_parameters     230
_refine_ls_number_restraints     0
_refine_ls_hydrogen_treatment     mixed
_refine_ls_weighting_scheme     calc
_refine_ls_weighting_details
         'calc w=1/[\s^2^(Fo^2^)+(0.0552P)^2^+0.0104P] where P=(Fo^2^+2Fc^2^)/3'
_atom_sites_solution_hydrogens     geom
_atom_sites_solution_primary     direct
_atom_sites_solution_secondary     difmap
_refine_ls_shift/su_max     0.001
_refine_ls_shift/su_mean     0.000
_refine_diff_density_max     0.475
_refine_diff_density_min     -0.505
_refine_ls_extinction_method     none
_refine_ls_extinction_coef     ?
loop_
    _atom_type_symbol
    _atom_type_description
    _atom_type_scat_dispersion_real
    _atom_type_scat_dispersion_imag
    _atom_type_scat_source
    'C' 'C' 0.0033 0.0016
                         'International Tables Vol C Tables 4.2.6.8 and 6.1.1.4'
    'H' 'H' 0.0000 0.0000
                         'International Tables Vol C Tables 4.2.6.8 and 6.1.1.4'
    'N' 'N' 0.0061 0.0033
                         'International Tables Vol C Tables 4.2.6.8 and 6.1.1.4'
    'O' 'O' 0.0106 0.0060
                         'International Tables Vol C Tables 4.2.6.8 and 6.1.1.4'
    'Zn' 'Zn' 0.2839 1.4301
                         'International Tables Vol C Tables 4.2.6.8 and 6.1.1.4'
_computing_data_collection     'SMART (Bruker, 2001)'
_computing_cell_refinement     'SAINT (Bruker, 2001)'
_computing_data_reduction     'SAINT (Bruker, 2001)'
_computing_structure_solution     'SHELXS97 (Sheldrick, 2008)'
_computing_structure_refinement     'SHELXL97 (Sheldrick, 2008)'
_computing_molecular_graphics     'PLATON (Spek, 2009)'
_computing_publication_material     'SHELXTL (Sheldrick, 2008)'
loop_
    _atom_site_type_symbol
    _atom_site_label
    _atom_site_fract_x
    _atom_site_fract_y
    _atom_site_fract_z
    _atom_site_U_iso_or_equiv
    _atom_site_adp_type
    _atom_site_calc_flag
    _atom_site_refinement_flags
    _atom_site_occupancy
    _atom_site_symmetry_multiplicity
    _atom_site_disorder_assembly
    _atom_site_disorder_group
    Zn Zn1 0.37549(2) 0.04095(6) 0.273648(16) 0.03342(14) Uani d . 1 1 . .
    O O1 0.33632(13) -0.1912(4) 0.33490(10) 0.0408(5) Uani d . 1 1 . .
    O O2 0.04795(17) -0.1639(6) 0.32481(16) 0.0713(8) Uani d . 1 1 . .
    O O3 0.35695(13) 0.1914(4) 0.16947(9) 0.0381(5) Uani d . 1 1 . .
    O O4 0.45124(12) -0.1779(3) 0.23378(9) 0.0347(4) Uani d . 1 1 . .
    O O5 0.54232(13) -0.2163(4) 0.16671(9) 0.0401(5) Uani d . 1 1 . .
    N N1 0.18798(16) -0.0372(4) 0.28074(13) 0.0380(6) Uani d . 1 1 . .
    N N2 0.23483(15) 0.1069(4) 0.24511(11) 0.0320(5) Uani d . 1 1 . .
    C C1 0.2011(2) -0.3599(5) 0.35985(14) 0.0396(7) Uani d . 1 1 . .
    C C2 0.1069(2) -0.3391(7) 0.35924(17) 0.0522(8) Uani d . 1 1 . .
    C C3 0.0705(3) -0.5039(8) 0.3972(2) 0.0722(12) Uani d . 1 1 . .
    H H3 0.0084 -0.4860 0.3988 0.087 Uiso calc R 1 1 . .
    C C4 0.1252(3) -0.6905(7) 0.43192(19) 0.0711(12) Uani d . 1 1 . .
    H H4 0.0998 -0.8000 0.4564 0.085 Uiso calc R 1 1 . .
    C C5 0.2174(3) -0.7179(6) 0.43094(17) 0.0624(10) Uani d . 1 1 . .
    H H5 0.2541 -0.8471 0.4541 0.075 Uiso calc R 1 1 . .
    C C6 0.2553(3) -0.5528(5) 0.39543(16) 0.0475(8) Uani d . 1 1 . .
    H H6 0.3181 -0.5705 0.3952 0.057 Uiso calc R 1 1 . .
    C C7 0.24582(19) -0.1871(5) 0.32341(13) 0.0334(6) Uani d . 1 1 . .
    C C8 0.1840(2) 0.2634(5) 0.20485(14) 0.0402(7) Uani d . 1 1 . .
    H H8 0.1218 0.2832 0.2061 0.048 Uiso calc R 1 1 . .
    C C9 0.2143(2) 0.4136(5) 0.15722(14) 0.0364(6) Uani d . 1 1 . .
    C C10 0.29665(18) 0.3766(5) 0.13731(13) 0.0317(6) Uani d . 1 1 . .
    C C11 0.3143(2) 0.5182(5) 0.08720(15) 0.0384(7) Uani d . 1 1 . .
    H H11 0.3689 0.4913 0.0743 0.046 Uiso calc R 1 1 . .
    C C12 0.2508(2) 0.6998(5) 0.05635(15) 0.0460(7) Uani d . 1 1 . .
    H H12 0.2627 0.7940 0.0225 0.055 Uiso calc R 1 1 . .
    C C13 0.1696(2) 0.7423(6) 0.07554(16) 0.0536(8) Uani d . 1 1 . .
    H H13 0.1275 0.8663 0.0552 0.064 Uiso calc R 1 1 . .
    C C14 0.1519(2) 0.5995(6) 0.12493(17) 0.0516(8) Uani d . 1 1 . .
    H H14 0.0969 0.6274 0.1372 0.062 Uiso calc R 1 1 . .
    C C15 0.42785(19) 0.1002(5) 0.14144(14) 0.0343(6) Uani d . 1 1 . .
    H H15A 0.4731 0.2296 0.1406 0.041 Uiso calc R 1 1 . .
    H H15B 0.3992 0.0441 0.0962 0.041 Uiso calc R 1 1 . .
    C C16 0.47695(18) -0.1127(5) 0.18446(13) 0.0332(6) Uani d . 1 1 . .
    O O6 0.4589(3) 0.7641(10) 0.47903(19) 0.171(2) Uani d . 1 1 . .
    H H60A 0.4249 0.7787 0.4396 0.256 Uiso d R 1 1 . .
    H H60B 0.5164 0.7397 0.4823 0.256 Uiso d R 1 1 . .
    H H20 0.074(3) -0.090(7) 0.305(2) 0.067(13) Uiso d . 1 1 . .
loop_
    _atom_site_aniso_label
    _atom_site_aniso_U_11
    _atom_site_aniso_U_22
    _atom_site_aniso_U_33
    _atom_site_aniso_U_12
    _atom_site_aniso_U_13
    _atom_site_aniso_U_23
    Zn1 0.0246(2) 0.0419(2) 0.0363(2) 0.00089(12) 0.01278(15) 0.00451(13)
    O1 0.0301(10) 0.0488(12) 0.0463(12) 0.0011(9) 0.0154(9) 0.0140(9)
    O2 0.0348(13) 0.093(2) 0.094(2) -0.0094(14) 0.0308(14) 0.0222(17)
    O3 0.0306(10) 0.0517(12) 0.0363(11) 0.0114(9) 0.0163(8) 0.0117(9)
    O4 0.0331(10) 0.0378(10) 0.0368(10) 0.0055(8) 0.0157(8) 0.0039(8)
    O5 0.0315(10) 0.0508(11) 0.0411(11) 0.0072(9) 0.0153(9) 0.0016(9)
    N1 0.0270(12) 0.0492(14) 0.0417(14) -0.0039(10) 0.0160(11) 0.0052(11)
    N2 0.0240(11) 0.0389(12) 0.0354(13) 0.0020(9) 0.0123(10) 0.0045(10)
    C1 0.0453(17) 0.0440(16) 0.0323(15) -0.0146(14) 0.0156(13) -0.0054(12)
    C2 0.0429(18) 0.061(2) 0.055(2) -0.0190(17) 0.0189(16) 0.0034(17)
    C3 0.067(3) 0.085(3) 0.076(3) -0.038(2) 0.038(2) -0.004(2)
    C4 0.100(3) 0.064(2) 0.058(2) -0.043(2) 0.037(2) -0.0004(19)
    C5 0.093(3) 0.052(2) 0.0418(19) -0.019(2) 0.0199(19) 0.0033(15)
    C6 0.059(2) 0.0452(17) 0.0401(18) -0.0089(15) 0.0163(16) -0.0020(13)
    C7 0.0319(14) 0.0365(14) 0.0339(14) -0.0066(11) 0.0130(12) -0.0046(11)
    C8 0.0257(14) 0.0531(17) 0.0448(17) 0.0032(12) 0.0147(13) 0.0049(14)
    C9 0.0345(15) 0.0409(15) 0.0342(15) 0.0071(12) 0.0104(12) 0.0046(12)
    C10 0.0282(13) 0.0345(13) 0.0308(14) 0.0006(11) 0.0056(11) -0.0004(11)
    C11 0.0381(16) 0.0416(15) 0.0359(16) -0.0031(12) 0.0112(13) 0.0004(12)
    C12 0.057(2) 0.0418(16) 0.0381(16) -0.0013(14) 0.0127(15) 0.0060(13)
    C13 0.063(2) 0.0492(18) 0.0487(19) 0.0229(16) 0.0155(17) 0.0140(15)
    C14 0.0488(19) 0.0548(19) 0.055(2) 0.0195(16) 0.0202(16) 0.0116(16)
    C15 0.0279(14) 0.0438(15) 0.0337(15) 0.0032(12) 0.0127(12) 0.0008(12)
    C16 0.0275(14) 0.0370(14) 0.0354(15) -0.0026(11) 0.0094(12) -0.0041(12)
    O6 0.097(3) 0.327(7) 0.087(3) -0.054(4) 0.023(2) -0.067(4)
_geom_special_details
;
All e.s.d.'s (except the e.s.d. in the dihedral angle between two l.s. planes)
are estimated using the full covariance matrix. The cell e.s.d.'s are taken
into account individually in the estimation of e.s.d.'s in distances, angles
and torsion angles; correlations between e.s.d.'s in cell parameters are only
used when they are defined by crystal symmetry. An approximate (isotropic)
treatment of cell e.s.d.'s is used for estimating e.s.d.'s involving l.s.
planes.
;
loop_
    _geom_bond_atom_site_label_1
    _geom_bond_atom_site_label_2
    _geom_bond_site_symmetry_2
    _geom_bond_distance
    _geom_bond_publ_flag
    Zn1 O4 . 1.9694(17) ?
    Zn1 O5 2_655 1.9717(19) ?
    Zn1 O1 . 1.9958(18) ?
    Zn1 N2 . 2.017(2) ?
    Zn1 O3 . 2.2743(18) ?
    O1 C7 . 1.285(3) ?
    O2 C2 . 1.347(4) ?
    O2 H20 . 0.75(4) ?
    O3 C10 . 1.380(3) ?
    O3 C15 . 1.425(3) ?
    O4 C16 . 1.250(3) ?
    O5 C16 . 1.259(3) ?
    O5 Zn1 2_645 1.9717(19) ?
    N1 C7 . 1.322(4) ?
    N1 N2 . 1.392(3) ?
    N2 C8 . 1.276(3) ?
    C1 C2 . 1.389(4) ?
    C1 C6 . 1.393(4) ?
    C1 C7 . 1.476(4) ?
    C2 C3 . 1.400(5) ?
    C3 C4 . 1.365(6) ?
    C3 H3 . 0.9300 ?
    C4 C5 . 1.372(6) ?
    C4 H4 . 0.9300 ?
    C5 C6 . 1.379(4) ?
    C5 H5 . 0.9300 ?
    C6 H6 . 0.9300 ?
    C8 C9 . 1.454(4) ?
    C8 H8 . 0.9300 ?
    C9 C14 . 1.400(4) ?
    C9 C10 . 1.406(4) ?
    C10 C11 . 1.385(4) ?
    C11 C12 . 1.382(4) ?
    C11 H11 . 0.9300 ?
    C12 C13 . 1.387(4) ?
    C12 H12 . 0.9300 ?
    C13 C14 . 1.376(4) ?
    C13 H13 . 0.9300 ?
    C14 H14 . 0.9300 ?
    C15 C16 . 1.513(4) ?
    C15 H15A . 0.9700 ?
    C15 H15B . 0.9700 ?
    O6 H60A . 0.8400 ?
    O6 H60B . 0.8400 ?
loop_
    _geom_angle_atom_site_label_1
    _geom_angle_atom_site_label_2
    _geom_angle_atom_site_label_3
    _geom_angle_site_symmetry_1
    _geom_angle_site_symmetry_3
    _geom_angle
    _geom_angle_publ_flag
    O4 Zn1 O5 . 2_655 110.48(8) ?
    O4 Zn1 O1 . . 101.48(8) ?
    O5 Zn1 O1 2_655 . 104.35(8) ?
    O4 Zn1 N2 . . 129.69(9) ?
    O5 Zn1 N2 2_655 . 117.57(9) ?
    O1 Zn1 N2 . . 80.84(8) ?
    O4 Zn1 O3 . . 74.54(7) ?
    O5 Zn1 O3 2_655 . 104.79(7) ?
    O1 Zn1 O3 . . 150.04(8) ?
    N2 Zn1 O3 . . 79.67(8) ?
    C7 O1 Zn1 . . 110.12(16) ?
    C2 O2 H20 . . 109(3) ?
    C10 O3 C15 . . 119.63(19) ?
    C10 O3 Zn1 . . 127.81(15) ?
    C15 O3 Zn1 . . 111.85(14) ?
    C16 O4 Zn1 . . 121.68(17) ?
    C16 O5 Zn1 . 2_645 119.40(17) ?
    C7 N1 N2 . . 112.6(2) ?
    C8 N2 N1 . . 116.1(2) ?
    C8 N2 Zn1 . . 132.25(18) ?
    N1 N2 Zn1 . . 111.50(16) ?
    C2 C1 C6 . . 118.9(3) ?
    C2 C1 C7 . . 122.5(3) ?
    C6 C1 C7 . . 118.6(3) ?
    O2 C2 C1 . . 123.4(3) ?
    O2 C2 C3 . . 117.4(3) ?
    C1 C2 C3 . . 119.2(4) ?
    C4 C3 C2 . . 120.7(4) ?
    C4 C3 H3 . . 119.7 ?
    C2 C3 H3 . . 119.7 ?
    C3 C4 C5 . . 120.6(3) ?
    C3 C4 H4 . . 119.7 ?
    C5 C4 H4 . . 119.7 ?
    C4 C5 C6 . . 119.6(4) ?
    C4 C5 H5 . . 120.2 ?
    C6 C5 H5 . . 120.2 ?
    C5 C6 C1 . . 121.0(3) ?
    C5 C6 H6 . . 119.5 ?
    C1 C6 H6 . . 119.5 ?
    O1 C7 N1 . . 124.8(2) ?
    O1 C7 C1 . . 119.0(2) ?
    N1 C7 C1 . . 116.3(2) ?
    N2 C8 C9 . . 126.0(2) ?
    N2 C8 H8 . . 117.0 ?
    C9 C8 H8 . . 117.0 ?
    C14 C9 C10 . . 117.5(3) ?
    C14 C9 C8 . . 116.5(3) ?
    C10 C9 C8 . . 125.9(2) ?
    O3 C10 C11 . . 122.6(2) ?
    O3 C10 C9 . . 116.6(2) ?
    C11 C10 C9 . . 120.9(3) ?
    C12 C11 C10 . . 119.9(3) ?
    C12 C11 H11 . . 120.0 ?
    C10 C11 H11 . . 120.0 ?
    C11 C12 C13 . . 120.4(3) ?
    C11 C12 H12 . . 119.8 ?
    C13 C12 H12 . . 119.8 ?
    C14 C13 C12 . . 119.4(3) ?
    C14 C13 H13 . . 120.3 ?
    C12 C13 H13 . . 120.3 ?
    C13 C14 C9 . . 121.9(3) ?
    C13 C14 H14 . . 119.1 ?
    C9 C14 H14 . . 119.1 ?
    O3 C15 C16 . . 107.4(2) ?
    O3 C15 H15A . . 110.2 ?
    C16 C15 H15A . . 110.2 ?
    O3 C15 H15B . . 110.2 ?
    C16 C15 H15B . . 110.2 ?
    H15A C15 H15B . . 108.5 ?
    O4 C16 O5 . . 123.9(3) ?
    O4 C16 C15 . . 120.1(2) ?
    O5 C16 C15 . . 115.9(2) ?
    H60A O6 H60B . . 113.4 ?
loop_
    _geom_torsion_atom_site_label_1
    _geom_torsion_atom_site_label_2
    _geom_torsion_atom_site_label_3
    _geom_torsion_atom_site_label_4
    _geom_torsion_site_symmetry_1
    _geom_torsion_site_symmetry_2
    _geom_torsion_site_symmetry_3
    _geom_torsion_site_symmetry_4
    _geom_torsion
    _geom_torsion_publ_flag
    O4 Zn1 O1 C7 . . . . -126.34(18) ?
    O5 Zn1 O1 C7 2_655 . . . 118.79(18) ?
    N2 Zn1 O1 C7 . . . . 2.52(18) ?
    O3 Zn1 O1 C7 . . . . -47.4(3) ?
    O4 Zn1 O3 C10 . . . . 172.7(2) ?
    O5 Zn1 O3 C10 2_655 . . . -79.7(2) ?
    O1 Zn1 O3 C10 . . . . 86.5(2) ?
    N2 Zn1 O3 C10 . . . . 36.3(2) ?
    O4 Zn1 O3 C15 . . . . -17.10(17) ?
    O5 Zn1 O3 C15 2_655 . . . 90.50(17) ?
    O1 Zn1 O3 C15 . . . . -103.3(2) ?
    N2 Zn1 O3 C15 . . . . -153.49(18) ?
    O5 Zn1 O4 C16 2_655 . . . -81.2(2) ?
    O1 Zn1 O4 C16 . . . . 168.6(2) ?
    N2 Zn1 O4 C16 . . . . 81.0(2) ?
    O3 Zn1 O4 C16 . . . . 19.1(2) ?
    C7 N1 N2 C8 . . . . -177.3(2) ?
    C7 N1 N2 Zn1 . . . . -1.6(3) ?
    O4 Zn1 N2 C8 . . . . -88.4(3) ?
    O5 Zn1 N2 C8 2_655 . . . 72.7(3) ?
    O1 Zn1 N2 C8 . . . . 174.2(3) ?
    O3 Zn1 N2 C8 . . . . -28.7(3) ?
    O4 Zn1 N2 N1 . . . . 96.90(19) ?
    O5 Zn1 N2 N1 2_655 . . . -101.94(17) ?
    O1 Zn1 N2 N1 . . . . -0.47(17) ?
    O3 Zn1 N2 N1 . . . . 156.67(18) ?
    C6 C1 C2 O2 . . . . -178.0(3) ?
    C7 C1 C2 O2 . . . . 1.2(5) ?
    C6 C1 C2 C3 . . . . 3.5(5) ?
    C7 C1 C2 C3 . . . . -177.4(3) ?
    O2 C2 C3 C4 . . . . 178.1(4) ?
    C1 C2 C3 C4 . . . . -3.2(6) ?
    C2 C3 C4 C5 . . . . 0.9(6) ?
    C3 C4 C5 C6 . . . . 1.1(6) ?
    C4 C5 C6 C1 . . . . -0.7(5) ?
    C2 C1 C6 C5 . . . . -1.5(5) ?
    C7 C1 C6 C5 . . . . 179.3(3) ?
    Zn1 O1 C7 N1 . . . . -4.7(3) ?
    Zn1 O1 C7 C1 . . . . 175.39(18) ?
    N2 N1 C7 O1 . . . . 4.5(4) ?
    N2 N1 C7 C1 . . . . -175.7(2) ?
    C2 C1 C7 O1 . . . . 168.5(3) ?
    C6 C1 C7 O1 . . . . -12.4(4) ?
    C2 C1 C7 N1 . . . . -11.4(4) ?
    C6 C1 C7 N1 . . . . 167.7(3) ?
    N1 N2 C8 C9 . . . . -172.7(3) ?
    Zn1 N2 C8 C9 . . . . 12.9(5) ?
    N2 C8 C9 C14 . . . . -170.7(3) ?
    N2 C8 C9 C10 . . . . 14.4(5) ?
    C15 O3 C10 C11 . . . . -15.1(4) ?
    Zn1 O3 C10 C11 . . . . 154.5(2) ?
    C15 O3 C10 C9 . . . . 164.0(2) ?
    Zn1 O3 C10 C9 . . . . -26.5(3) ?
    C14 C9 C10 O3 . . . . -179.6(3) ?
    C8 C9 C10 O3 . . . . -4.7(4) ?
    C14 C9 C10 C11 . . . . -0.5(4) ?
    C8 C9 C10 C11 . . . . 174.3(3) ?
    O3 C10 C11 C12 . . . . 179.4(2) ?
    C9 C10 C11 C12 . . . . 0.4(4) ?
    C10 C11 C12 C13 . . . . 0.4(4) ?
    C11 C12 C13 C14 . . . . -1.0(5) ?
    C12 C13 C14 C9 . . . . 0.8(5) ?
    C10 C9 C14 C13 . . . . -0.1(5) ?
    C8 C9 C14 C13 . . . . -175.4(3) ?
    C10 O3 C15 C16 . . . . -175.6(2) ?
    Zn1 O3 C15 C16 . . . . 13.3(2) ?
    Zn1 O4 C16 O5 . . . . 162.7(2) ?
    Zn1 O4 C16 C15 . . . . -18.2(3) ?
    Zn1 O5 C16 O4 2_645 . . . -10.5(4) ?
    Zn1 O5 C16 C15 2_645 . . . 170.31(18) ?
    O3 C15 C16 O4 . . . . 0.8(3) ?
    O3 C15 C16 O5 . . . . 180.0(2) ?
loop_
    _geom_hbond_atom_site_label_D
    _geom_hbond_atom_site_label_H
    _geom_hbond_atom_site_label_A
    _geom_hbond_site_symmetry_A
    _geom_hbond_distance_DH
    _geom_hbond_distance_HA
    _geom_hbond_distance_DA
    _geom_hbond_angle_DHA
    O2 H20 N1 . 0.75(4) 1.92(4) 2.583(3) 148(4)
    O6 H60A O1 1_565 0.84 2.22 3.056(4) 178.7
    C8 H8 O2 2 0.93 2.41 3.316(4) 163.5
data_global
_journal_date_recd_electronic     2011-09-28
_journal_date_accepted     2011-10-20
_journal_name_full     'Acta Crystallographica, Section E'
_journal_year     2011
_journal_volume     67
_journal_issue     11
_journal_page_first     m1608
_journal_page_last     m1608
_journal_paper_category     QM
_journal_coeditor_code     LH5346
_publ_contact_author_name     'Feihua Luo'
_publ_contact_author_address
;
Department of Chemistry And Chemical Engineering,
Sichuan University of Arts and Science
Dazhou
Sichuan 635000
People's Republic of China
;
_publ_contact_author_email     luofh2005@yahoo.com.cn
_publ_contact_author_fax     '86 15882909383'
_publ_contact_author_phone     '86 15882909383'
_publ_section_title
;\
<i>catena</i>-Poly[[zinc-\m-[2-(2-{[2-(2-hydroxybenzoyl)hydrazinylidene]\
methyl}phenoxy)acetato(2-)]] monohydrate]
;
loop_
    _publ_author_name
    _publ_author_footnote
    _publ_author_address
    'Feihua Luo' .
;
Department of Chemistry and Chemical Engineering,
Sichuan University of Arts and Science
Dazhou
Sichuan 635000
People's Republic of China
;
    'Li Yang' .
;
Department of Chemistry and Chemical Engineering,
Sichuan University of Arts and Science
Dazhou
Sichuan 635000
People's Republic of China
;
    'Ping Zhang' .
;
Department of Chemistry and Chemical Engineering,
Sichuan University of Arts and Science
Dazhou
Sichuan 635000
People's Republic of China
;
    'Dan Liu' .
;
Department of Chemistry and Chemical Engineering,
Sichuan University of Arts and Science
Dazhou
Sichuan 635000
People's Republic of China
;
