# Supplementary material for: catena-Poly[[zinc-μ-[2-(2-{[2-(2-hy­droxy­benzo­yl)hydrazinyl­idene]meth­yl}phen­oxy)acetato­(2–)]] monohydrate]
Source: Acta Crystallogr Sect E Struct Rep Online. 2011 Oct 29;67(Pt 11):m1608. doi: 10.1107/S1600536811043510 (PMC3247530; doi:10.1107/S1600536811043510)
Supplement: Supplementary file 2 [file e-67-m1608-Isup2.hkl]

#
# h,k,l, Fc-squared, Fo-squared, sigma(Fo-squared) and status flag
#
data_I
_shelx_title ' I         P2(1)/c'
_shelx_refln_list_code          4
_shelx_F_calc_maximum      204.78
_exptl_crystal_F_000       808.00
_reflns_d_resolution_high  0.8107
 
loop_
 _symmetry_equiv_pos_as_xyz
 'x, y, z'
 '-x, y+1/2, -z+1/2'
 '-x, -y, -z'
 'x, -y-1/2, z-1/2'
 
_cell_length_a    14.7300
_cell_length_b     5.4063
_cell_length_c    20.9830
_cell_angle_alpha  90.000
_cell_angle_beta  106.620
_cell_angle_gamma  90.000
 
_shelx_F_squared_multiplier     1.000
 
loop_
 _refln_index_h
 _refln_index_k
 _refln_index_l
 _refln_F_squared_calc
 _refln_F_squared_meas
 _refln_F_squared_sigma
 _refln_observed_status
   2   0   0     8265.08     7959.70    591.56 o
   3   0   0     1332.12     1540.71     94.43 o
   4   0   0     2131.63     1915.27     41.54 o
   5   0   0     5041.64     5383.01    220.73 o
   6   0   0        4.74        3.60      2.41 o
   7   0   0     8112.37     8865.85    282.08 o
   8   0   0     1207.31     1085.24     35.10 o
   9   0   0       79.12       69.53     14.26 o
  10   0   0     1551.34     1430.64     40.37 o
  11   0   0     2580.76     2550.04     56.67 o
  12   0   0     3190.71     3275.42     67.69 o
  13   0   0     1015.18      995.93     59.64 o
  14   0   0      282.16      252.75     36.50 o
  15   0   0      544.34      594.35     50.74 o
  16   0   0     1165.50     1037.47     69.43 o
  17   0   0       65.08       93.15     26.96 o
   1   1   0       61.49       53.63      3.20 o
   2   1   0     2667.44     2826.99    105.73 o
   3   1   0       94.72      118.65      7.97 o
   4   1   0      198.89      195.04     11.13 o
   5   1   0     1683.82     1833.17    106.08 o
   6   1   0     1176.48     1160.03     28.81 o
   7   1   0     1818.18     1946.68     68.56 o
   8   1   0       10.92       15.14      3.63 o
   9   1   0        1.04        9.33      3.39 o
  10   1   0      150.04      149.20     10.45 o
  11   1   0      564.19      543.70     23.00 o
  12   1   0       14.74       18.51      7.04 o
  13   1   0      547.95      542.92     25.38 o
  14   1   0      342.04      331.09     20.73 o
  15   1   0       13.43       18.80     10.85 o
  16   1   0       25.97       13.31     15.56 o
  17   1   0      103.62      103.62     30.73 o
   0   2   0      112.05      116.17     10.23 o
   1   2   0      481.52      468.42     11.52 o
   2   2   0      140.78      142.62      5.88 o
   3   2   0     7036.41     7346.34    231.44 o
   4   2   0     4648.10     5018.56    251.03 o
   5   2   0     2242.95     2317.12    124.99 o
   6   2   0      147.57      185.32     14.36 o
   7   2   0     1230.64     1247.06     90.37 o
   8   2   0     2422.30     2625.02    214.18 o
   9   2   0     2512.81     2449.18    243.17 o
  10   2   0      919.42      850.53     53.80 o
  11   2   0       51.29       66.63     10.62 o
  12   2   0      875.89      817.74     30.96 o
  13   2   0      680.02      593.33     55.38 o
  14   2   0       79.02       89.11     17.53 o
  15   2   0      270.06      235.06     27.87 o
  16   2   0      571.37      537.50     36.65 o
   1   3   0     2166.21     2233.63     57.93 o
   2   3   0     4378.19     4408.17    150.39 o
   3   3   0       29.73       23.67      3.81 o
   4   3   0      221.15      265.72     23.38 o
   5   3   0       21.79       12.57      3.19 o
   6   3   0     1565.76     1497.45     91.04 o
   7   3   0     2645.54     2748.87    230.02 o
   8   3   0       35.17       37.44      6.35 o
   9   3   0      201.84      239.88     27.65 o
  10   3   0      152.28      156.57     21.67 o
  11   3   0        3.88       10.56      8.12 o
  12   3   0        1.94        5.56      8.49 o
  13   3   0      110.45      130.06     21.37 o
  14   3   0      670.61      656.04     60.25 o
  15   3   0       89.25      110.01     20.19 o
   0   4   0      367.41      346.40     25.03 o
   1   4   0      206.35      203.67     11.31 o
   2   4   0       13.34       15.47      3.86 o
   3   4   0      329.83      306.41     12.34 o
   4   4   0      915.34      897.68     59.41 o
   5   4   0      385.20      374.97     22.51 o
   6   4   0       94.37      102.36     11.27 o
   7   4   0      241.69      240.62     19.28 o
   8   4   0      126.18      106.01     15.07 o
   9   4   0      372.40      342.02     22.49 o
  10   4   0       13.90       17.61      8.40 o
  11   4   0      369.72      316.39     29.73 o
  12   4   0       29.44       18.53     11.86 o
  13   4   0       79.58       83.64     18.05 o
   1   5   0      757.57      849.82     29.85 o
   2   5   0      754.95      701.97     59.05 o
   3   5   0      531.94      503.26     24.25 o
   4   5   0       85.60       78.64     19.35 o
   5   5   0       33.78       38.35     10.09 o
   6   5   0      704.98      699.44     41.20 o
   7   5   0      368.61      365.96     23.91 o
   8   5   0       70.91       58.18     11.57 o
   9   5   0      441.98      456.74     27.88 o
  10   5   0      380.68      393.02     26.80 o
  11   5   0      186.19      198.51     28.00 o
   1   6   0        1.04        0.00     10.96 o
   2   6   0        9.73       26.84      9.47 o
   3   6   0       89.21       86.91     14.14 o
   4   6   0       18.29       27.05      9.43 o
   5   6   0       53.44       56.43     11.94 o
   6   6   0        0.09        5.48      7.29 o
   7   6   0        6.51        6.01      7.55 o
 -17   1   1      531.90      504.47     52.25 o
 -16   1   1      109.84      129.31     21.66 o
 -15   1   1      424.20      416.65     30.69 o
 -14   1   1     1033.04      976.97     35.03 o
 -13   1   1      988.63      957.08     33.30 o
 -12   1   1      197.83      199.73     16.43 o
 -11   1   1      958.59      978.53     49.31 o
 -10   1   1     3444.98     3631.84    118.79 o
  -9   1   1     4650.07     5010.97    109.78 o
  -8   1   1       68.70       84.25      6.78 o
  -7   1   1     1398.57     1472.21     35.43 o
  -6   1   1     5636.05     5731.70    318.96 o
  -5   1   1     2138.35     2513.36    122.10 o
  -4   1   1      427.87      456.25     31.14 o
  -3   1   1     3605.13     3846.26    212.84 o
  -2   1   1     9328.32     8859.20    213.96 o
  -1   1   1     6250.82     6167.67    145.01 o
   0   1   1       65.79       66.97      3.10 o
   1   1   1     3061.07     3087.31    152.89 o
   2   1   1    29651.13    27836.49    986.98 o
   3   1   1    14144.27    15872.03    769.70 o
   4   1   1     2227.53     2730.58    177.34 o
   5   1   1     1021.60     1077.11     48.61 o
   6   1   1    14252.73    14121.33    592.71 o
   7   1   1     1296.73     1230.17     45.40 o
   8   1   1       73.68       82.27      7.56 o
   9   1   1     2032.79     2081.77     74.48 o
  10   1   1     2850.85     2852.10     93.23 o
  11   1   1      383.08      358.95     18.89 o
  12   1   1       16.90       19.04      6.92 o
  13   1   1       59.32       63.58     10.99 o
  14   1   1      654.50      611.26     28.23 o
  15   1   1      920.23      818.80     41.82 o
  16   1   1       10.64       33.71     18.40 o
  17   1   1      180.78      194.92     38.41 o
 -16   2   1      156.21      188.13     26.12 o
 -15   2   1      329.12      308.15     28.94 o
 -14   2   1      114.80      114.35     19.10 o
 -13   2   1       35.04       36.94      9.19 o
 -12   2   1       93.73      103.97     13.70 o
 -11   2   1     1294.56     1258.22     82.95 o
 -10   2   1       19.96       15.44      6.01 o
  -9   2   1      855.96      914.77     86.13 o
  -8   2   1     2280.55     2431.18    205.45 o
  -7   2   1      495.89      537.59     25.43 o
  -6   2   1       44.41       57.56      4.41 o
  -5   2   1     1725.07     1862.14    103.15 o
  -4   2   1     6074.68     6441.04    214.61 o
  -3   2   1      357.02      323.10     10.29 o
  -2   2   1      383.60      358.90      9.16 o
  -1   2   1     1140.15     1017.97     25.66 o
   0   2   1        7.08        8.04      1.93 o
   1   2   1      168.89      200.06      8.58 o
   2   2   1      716.23      717.06     30.36 o
   3   2   1     1617.43     1706.74     91.97 o
   4   2   1     4872.75     5550.20    254.99 o
   5   2   1     2500.41     2769.50    165.82 o
   6   2   1      240.37      240.60     17.12 o
   7   2   1      333.20      361.07     24.79 o
   8   2   1     3016.35     3430.35    267.74 o
   9   2   1       35.68       35.51      8.10 o
  10   2   1      200.09      184.47     15.27 o
  11   2   1      253.20      250.60     17.38 o
  12   2   1       15.43       28.97     10.09 o
  13   2   1      221.61      238.02     26.64 o
  14   2   1       42.80       49.81     19.42 o
  15   2   1      346.06      275.04     30.28 o
  16   2   1      162.99      180.76     25.98 o
 -15   3   1      105.56      116.89     36.89 o
 -14   3   1      327.31      358.24     32.16 o
 -13   3   1      192.70      195.50     25.87 o
 -12   3   1      436.50      353.19     36.35 o
 -11   3   1     1033.41      913.79     54.69 o
 -10   3   1     2294.52     2470.59    242.97 o
  -9   3   1      144.34      173.55     16.20 o
  -8   3   1      109.56      135.06     12.52 o
  -7   3   1      761.99      743.80     55.11 o
  -6   3   1      504.97      501.99     36.15 o
  -5   3   1     2795.75     2851.05     95.82 o
  -4   3   1        3.34       10.92      3.03 o
  -3   3   1      939.79      891.28     37.88 o
  -2   3   1      257.34      234.63      9.32 o
  -1   3   1     1327.53     1365.64     59.27 o
   0   3   1      113.18      139.23      8.08 o
   1   3   1       28.97       34.04      4.99 o
   2   3   1       15.58       16.18      3.48 o
   3   3   1       70.73       63.41      5.91 o
   4   3   1     1931.37     2164.12     64.55 o
   5   3   1     1657.74     1683.55     85.62 o
   6   3   1     1950.11     2037.99    110.67 o
   7   3   1     1295.97     1413.14    116.81 o
   8   3   1      238.98      247.02     23.69 o
   9   3   1       71.66       63.18     13.41 o
  10   3   1      497.44      417.33     42.27 o
  11   3   1     1853.20     1748.24     93.03 o
  12   3   1       36.12       41.09     13.06 o
  13   3   1      233.47      202.38     26.39 o
  14   3   1      289.52      273.64     31.29 o
  15   3   1      167.63      183.11     26.53 o
 -14   4   1       17.16       23.19     21.11 o
 -13   4   1      230.26      208.01     28.51 o
 -12   4   1      573.56      544.10     36.96 o
 -11   4   1       73.09       74.29     14.28 o
 -10   4   1      220.63      188.93     20.05 o
  -9   4   1       15.23        9.72      6.82 o
  -8   4   1      191.78      211.42     19.85 o
  -7   4   1      164.95      190.83     14.73 o
  -6   4   1       33.17       37.45      7.07 o
  -5   4   1      365.13      361.92     35.52 o
  -4   4   1      945.35      887.25     48.55 o
  -3   4   1      778.38      729.66     26.56 o
  -2   4   1       14.18       15.97      3.99 o
  -1   4   1      658.76      641.25     27.36 o
   0   4   1     3088.55     3046.57    106.68 o
   1   4   1     2857.54     2828.38    112.40 o
   2   4   1      478.47      457.19     16.46 o
   3   4   1      562.23      582.63     32.27 o
   4   4   1      950.30      933.60     47.63 o
   5   4   1      561.96      588.02     42.69 o
   6   4   1      274.61      278.27     18.66 o
   7   4   1       67.90       76.92     12.50 o
   8   4   1      789.67      728.90     31.73 o
   9   4   1      544.21      526.29     33.14 o
  10   4   1      150.94      140.83     21.79 o
  11   4   1       62.75       64.39     16.14 o
  12   4   1      293.90      307.47     32.70 o
  13   4   1      523.40      475.24     58.86 o
 -11   5   1       14.08       10.53      8.18 o
 -10   5   1       11.14       11.42      7.56 o
  -9   5   1       30.72       41.23     10.45 o
  -8   5   1        1.33        6.48      6.55 o
  -7   5   1        9.24       20.36      7.23 o
  -6   5   1      198.44      195.56     20.07 o
  -5   5   1      217.40      228.00     24.98 o
  -4   5   1        2.33        9.63      6.93 o
  -3   5   1       13.26       16.70      6.38 o
  -2   5   1      104.50      104.39     11.70 o
  -1   5   1      343.97      356.57     19.30 o
   0   5   1        0.44        9.39      5.18 o
   1   5   1       37.07       37.16      8.50 o
   2   5   1      252.22      257.89     14.78 o
   3   5   1       67.29       82.97     12.74 o
   4   5   1       88.41       97.18     14.14 o
   5   5   1      237.34      232.49     21.17 o
   6   5   1      115.78      113.79     16.13 o
   7   5   1        0.96        0.00      5.74 o
   8   5   1        3.74        6.88      7.16 o
   9   5   1       23.31       29.97      9.13 o
  10   5   1       58.09       45.10     13.84 o
  11   5   1        0.80        7.78      8.69 o
  -7   6   1      139.79      156.53     20.20 o
  -6   6   1       75.21       79.81     14.29 o
  -5   6   1        2.84        6.35      9.75 o
  -4   6   1      466.92      478.76     33.05 o
  -3   6   1      847.90      910.16     64.63 o
  -2   6   1       14.93       29.31     16.19 o
  -1   6   1      660.91      694.55     38.12 o
   1   6   1       23.77       44.98     10.51 o
   2   6   1       51.88       64.59     12.10 o
   3   6   1      168.62      190.87     20.49 o
   4   6   1      387.93      430.84     37.92 o
   5   6   1       72.31       78.10     16.67 o
   6   6   1        1.33       14.84      8.00 o
   7   6   1       73.77      110.84     17.13 o
 -17   0   2      220.91      230.93     40.75 o
 -16   0   2     1995.20     1762.44     90.85 o
 -15   0   2     2455.16     2261.68     98.29 o
 -14   0   2      183.53      186.26     33.51 o
 -13   0   2      536.68      535.88     43.69 o
 -12   0   2     2772.84     2890.25     61.66 o
 -11   0   2     3248.06     3171.62     61.30 o
 -10   0   2      649.48      607.71     25.50 o
  -9   0   2       74.73       58.07      9.15 o
  -8   0   2      214.00      126.06     11.06 o
  -7   0   2    14103.58    14570.89   1029.00 o
  -6   0   2     3668.80     3804.76    253.73 o
  -5   0   2    23586.22    24220.86    955.58 o
  -4   0   2     1415.58     1593.13     50.70 o
  -3   0   2    10206.16    11441.48     84.05 o
  -2   0   2     1631.17     1941.36     33.17 o
  -1   0   2     5679.55     5844.30    669.89 o
   0   0   2    41934.95    26016.04    295.75 o
   1   0   2    16008.03    12998.97     94.62 o
   2   0   2     1196.94     1286.97     36.38 o
   3   0   2       88.79       81.00      5.79 o
   4   0   2    12413.44    12494.26     89.46 o
   5   0   2     3101.24     3180.59     44.15 o
   6   0   2      929.14      934.82     26.15 o
   7   0   2     3300.97     3385.14     89.88 o
   8   0   2     5135.65     5501.81    139.34 o
   9   0   2     2541.99     2455.02     72.24 o
  10   0   2        5.09       14.43     11.62 o
  11   0   2     1302.87     1329.80     42.52 o
  12   0   2     2971.24     3085.37    240.10 o
  13   0   2      618.71      667.62     62.36 o
  14   0   2       25.72       34.69     16.73 o
  15   0   2        3.94        7.78     12.48 o
  16   0   2      203.48      239.00     39.39 o
 -17   1   2      196.77      224.03     40.73 o
 -16   1   2       13.95       18.41     10.69 o
 -15   1   2       68.94       82.38     17.34 o
 -14   1   2      533.40      559.75     31.69 o
 -13   1   2      895.39      879.70     31.87 o
 -12   1   2       44.17       58.10      9.81 o
 -11   1   2        0.83        7.64      5.01 o
 -10   1   2      403.30      350.69     17.99 o
  -9   1   2      629.61      644.66     15.64 o
  -8   1   2      353.07      347.52     10.71 o
  -7   1   2     2599.44     2995.32    124.97 o
  -6   1   2      852.43      920.71     43.56 o
  -5   1   2      258.39      231.44     10.82 o
  -4   1   2     2310.49     2802.61    239.74 o
  -3   1   2     4495.21     5134.05    190.89 o
  -2   1   2     3477.01     3799.00     71.45 o
  -1   1   2     1804.11     1896.07     47.62 o
   0   1   2     1564.47     1562.87     54.97 o
   1   1   2      738.42      699.15     30.75 o
   2   1   2      332.64      339.82     22.43 o
   3   1   2     4971.71     6507.48    473.10 o
   4   1   2      208.28      224.35     10.16 o
   5   1   2      722.28      765.94     25.80 o
   6   1   2      251.60      254.05     10.06 o
   7   1   2      178.27      199.28     10.70 o
   8   1   2      408.13      410.22     14.33 o
   9   1   2        3.30        3.27      2.82 o
  10   1   2      870.04      916.43     43.09 o
  11   1   2      199.93      224.39     13.73 o
  12   1   2        0.69        5.40      5.31 o
  13   1   2      305.54      290.83     19.80 o
  14   1   2       59.16       69.46     15.02 o
  15   1   2        1.43        6.22      8.46 o
  16   1   2       28.89       38.36     17.91 o
 -16   2   2      254.09      300.68     29.02 o
 -15   2   2      520.32      445.46     47.31 o
 -14   2   2      107.25      110.13     15.21 o
 -13   2   2      276.72      279.99     20.03 o
 -12   2   2      430.39      409.64     22.03 o
 -11   2   2      475.34      497.34     30.39 o
 -10   2   2      586.65      587.67     57.21 o
  -9   2   2     1070.57     1139.30     92.49 o
  -8   2   2     6295.02     6834.89    514.05 o
  -7   2   2     3683.45     4139.86    417.65 o
  -6   2   2     1266.74     1420.28     65.44 o
  -5   2   2     1377.57     1413.26     61.25 o
  -4   2   2     3202.82     3160.75    123.26 o
  -3   2   2      277.14      247.80     10.35 o
  -2   2   2      740.21      794.35     24.02 o
  -1   2   2      752.10      658.87     19.07 o
   0   2   2     3963.39     3622.72     93.99 o
   1   2   2      990.01      813.19     30.87 o
   2   2   2      420.74      518.09     17.35 o
   3   2   2      155.07      156.72      8.42 o
   4   2   2     2665.03     2882.70    169.27 o
   5   2   2     6167.37     7112.50    393.00 o
   6   2   2     1819.87     2228.19    184.63 o
   7   2   2      185.09      178.68     19.68 o
   8   2   2     1672.84     1806.61    115.87 o
   9   2   2     2010.33     2031.78    161.68 o
  10   2   2     2017.72     1886.01    112.68 o
  11   2   2      299.71      279.86     23.08 o
  12   2   2     1564.63     1385.56     52.32 o
  13   2   2      565.42      510.24     58.98 o
  14   2   2       27.10       36.49     11.83 o
  15   2   2      115.89      121.37     21.33 o
  16   2   2      428.30      464.77     34.64 o
 -15   3   2       62.51       77.96     17.38 o
 -14   3   2      924.30      822.55     51.84 o
 -13   3   2      601.59      549.92     42.00 o
 -12   3   2      285.09      277.79     23.19 o
 -11   3   2        7.16        7.06      4.74 o
 -10   3   2        8.74       17.98      5.85 o
  -9   3   2     1417.07     1530.71    131.74 o
  -8   3   2      811.28      780.80     76.62 o
  -7   3   2      859.65      943.52    102.72 o
  -6   3   2      860.23      925.26     65.46 o
  -5   3   2       89.38       96.43      6.81 o
  -4   3   2     1443.01     1600.31     46.83 o
  -3   3   2       49.66       60.30      5.79 o
  -2   3   2     2605.96     2599.95     98.14 o
  -1   3   2     1542.22     1465.69     43.39 o
   0   3   2        3.15        1.45      2.18 o
   1   3   2      405.14      361.88     12.62 o
   2   3   2     2044.43     1847.95     41.84 o
   3   3   2     1948.29     1833.28     52.37 o
   4   3   2      176.55      169.88      7.92 o
   5   3   2      834.77      929.61     41.22 o
   6   3   2     2383.26     2686.69    171.66 o
   7   3   2     2619.75     2475.41    155.35 o
   8   3   2      526.26      500.75     37.65 o
   9   3   2       12.85        4.33      6.45 o
  10   3   2      134.26      145.84     21.26 o
  11   3   2      363.21      356.63     27.95 o
  12   3   2       21.32       11.48      8.96 o
  13   3   2      168.64      165.46     24.39 o
  14   3   2      250.01      240.40     30.15 o
  15   3   2       53.34       71.49     23.58 o
 -14   4   2       14.61       13.65      9.73 o
 -13   4   2       28.19       26.78     11.25 o
 -12   4   2      382.48      381.73     25.29 o
 -11   4   2      366.67      321.98     24.94 o
 -10   4   2        6.94        6.28      6.27 o
  -9   4   2       95.54      110.85     15.61 o
  -8   4   2      125.02      123.00     13.26 o
  -7   4   2      120.71      141.86     16.33 o
  -6   4   2        0.33        2.41      4.10 o
  -5   4   2      715.56      704.61     24.93 o
  -4   4   2     1543.29     1496.61     71.08 o
  -3   4   2      657.39      640.40     37.80 o
  -2   4   2       91.68      110.53      9.04 o
  -1   4   2       33.15       28.78      5.37 o
   0   4   2       45.44       38.11      6.21 o
   1   4   2      500.01      489.06     17.29 o
   2   4   2      307.57      295.17     11.24 o
   3   4   2       68.29       76.14      7.05 o
   4   4   2      716.52      654.17     43.75 o
   5   4   2       65.53       66.54     11.42 o
   6   4   2      129.43      120.05     14.98 o
   7   4   2       78.72       57.43     11.27 o
   8   4   2      177.64      198.06     20.34 o
   9   4   2      438.16      379.34     29.34 o
  10   4   2      103.42      106.06     19.61 o
  11   4   2      293.06      295.60     31.91 o
  12   4   2       32.57       23.02     12.28 o
  13   4   2       39.74       51.84     14.66 o
 -11   5   2      127.79      147.13     19.42 o
 -10   5   2      365.71      375.35     25.85 o
  -9   5   2      324.02      341.51     25.00 o
  -8   5   2       63.50       49.58     11.10 o
  -7   5   2       51.75       64.63     12.40 o
  -6   5   2      450.83      420.17     29.88 o
  -5   5   2      251.61      274.87     38.50 o
  -4   5   2        6.89        7.21      4.63 o
  -3   5   2      278.51      299.63     24.72 o
  -2   5   2      368.56      368.13     17.70 o
  -1   5   2      758.09      746.32     44.38 o
   0   5   2      643.27      688.33     27.27 o
   1   5   2      302.71      311.82     16.46 o
   2   5   2     1332.14     1358.62     57.21 o
   3   5   2     1159.15     1157.53     58.05 o
   4   5   2       99.75      115.53     15.61 o
   5   5   2      180.58      204.67     20.19 o
   6   5   2      351.27      309.30     22.54 o
   7   5   2      188.30      206.95     21.51 o
   8   5   2       16.88       22.77      9.10 o
   9   5   2      155.37      157.54     24.25 o
  10   5   2      397.85      380.04     34.40 o
  11   5   2      253.05      214.16     29.46 o
  -7   6   2        4.05        9.16      7.02 o
  -6   6   2       13.43       17.90      8.63 o
  -5   6   2        0.36       10.50      8.06 o
  -4   6   2       58.06       57.44     20.50 o
  -2   6   2      118.76      124.85     20.19 o
  -1   6   2       25.58       32.04     11.62 o
   1   6   2       91.84       93.53     16.99 o
   2   6   2       33.58       48.69     10.39 o
   3   6   2        1.65       14.85      7.76 o
   4   6   2       16.91       18.57      8.01 o
   5   6   2        0.01        7.75      7.55 o
   6   6   2        1.69       12.49      7.49 o
   7   6   2        0.09        6.28      7.22 o
 -17   1   3      813.50      801.04     45.47 o
 -16   1   3      102.13      107.56     20.90 o
 -15   1   3      395.04      399.09     30.32 o
 -14   1   3     1634.27     1633.37     44.68 o
 -13   1   3     1453.72     1431.24     43.90 o
 -12   1   3      203.47      215.61     15.92 o
 -11   1   3     1058.92     1043.06     31.38 o
 -10   1   3     3679.88     3834.20     93.66 o
  -9   1   3     5213.93     5343.31    136.72 o
  -8   1   3     1126.04     1263.31     52.20 o
  -7   1   3      123.69      110.87     11.97 o
  -6   1   3     2980.70     3010.63    147.70 o
  -5   1   3     4510.06     4862.54    297.95 o
  -4   1   3     1887.08     1961.40     99.52 o
  -3   1   3       61.07       55.39      4.54 o
  -2   1   3       95.89       87.59      5.20 o
  -1   1   3    26183.93    23686.92    767.70 o
   0   1   3     2067.37     2152.90    128.85 o
   1   1   3    36119.98    31453.59   2773.86 o
   2   1   3     9764.50     9910.67    850.11 o
   3   1   3     4919.90     5063.67    337.51 o
   4   1   3     1092.72     1035.23     67.31 o
   5   1   3        7.80        8.50      2.44 o
   6   1   3     6610.35     6885.53    216.37 o
   7   1   3     3455.86     3473.48     95.71 o
   8   1   3       53.59       37.25      5.66 o
   9   1   3       75.60       79.64      8.43 o
  10   1   3     1677.81     1650.15    114.81 o
  11   1   3     1037.34     1087.88     37.47 o
  12   1   3      799.59      728.09     28.60 o
  13   1   3       25.35       41.61     15.93 o
  14   1   3      907.39      926.75     80.19 o
  15   1   3     1001.15      969.56     46.27 o
  16   1   3       97.76       67.57     23.44 o
 -17   2   3        1.83       12.62     12.28 o
 -16   2   3      145.79      164.11     23.52 o
 -15   2   3      211.36      221.31     21.20 o
 -14   2   3      123.91      118.36     16.08 o
 -13   2   3       84.47      106.75     14.29 o
 -12   2   3      527.03      576.18     26.07 o
 -11   2   3     2246.17     2233.15     83.13 o
 -10   2   3      115.41      123.43     10.52 o
  -9   2   3      677.12      742.71     60.81 o
  -8   2   3     1367.13     1428.31    145.21 o
  -7   2   3     2361.70     2637.42    233.67 o
  -6   2   3      232.75      240.06     18.26 o
  -5   2   3      147.79      135.86      9.90 o
  -4   2   3     2464.09     2543.74     86.22 o
  -3   2   3     1214.18     1169.42     41.58 o
  -2   2   3      682.45      589.36     13.63 o
  -1   2   3      196.46      205.65      8.76 o
   0   2   3      329.45      294.59      8.28 o
   1   2   3      291.19      325.86      8.69 o
   2   2   3     1317.19     1506.34     50.40 o
   3   2   3     3428.90     4057.45    189.82 o
   4   2   3       19.80       12.99      2.72 o
   5   2   3      459.30      415.80     38.31 o
   6   2   3      131.79      175.71     16.63 o
   7   2   3      137.86      149.15     14.00 o
   8   2   3     2097.95     2260.64    141.58 o
   9   2   3       25.81       20.38      8.64 o
  10   2   3      425.19      427.65     27.58 o
  11   2   3     1060.14      870.08     40.51 o
  12   2   3       73.59       72.89     15.72 o
  13   2   3      435.96      408.72     30.42 o
  14   2   3       23.48       28.72     11.53 o
  15   2   3       98.59      126.97     20.89 o
 -16   3   3       14.70        0.00      8.76 o
 -15   3   3       37.59       39.57     13.33 o
 -14   3   3      133.27      143.12     22.73 o
 -13   3   3      219.73      205.01     25.80 o
 -12   3   3      283.71      302.50     33.14 o
 -11   3   3      156.39      160.99     13.42 o
 -10   3   3     1395.41     1479.56     98.65 o
  -9   3   3       25.55       29.57      7.81 o
  -8   3   3       80.84      108.72     17.05 o
  -7   3   3       30.94       26.90      6.07 o
  -6   3   3     2187.34     2111.09    104.23 o
  -5   3   3     3948.66     4003.86    176.05 o
  -4   3   3     1938.66     2155.21     74.70 o
  -3   3   3     1552.72     1534.85     60.29 o
  -2   3   3     3736.67     3482.84     62.28 o
  -1   3   3     3262.38     3006.67     71.13 o
   0   3   3      620.49      622.36     14.80 o
   1   3   3      296.60      299.61     10.48 o
   2   3   3     1005.42      974.37     30.26 o
   3   3   3      167.10      164.41      8.78 o
   4   3   3       52.65       52.44      5.65 o
   5   3   3      366.48      415.24     32.14 o
   6   3   3     1990.30     2042.58    147.89 o
   7   3   3      697.94      646.55     32.72 o
   8   3   3      423.93      400.59     26.72 o
   9   3   3       40.09       42.01     11.35 o
  10   3   3      525.83      402.48     29.20 o
  11   3   3     1181.90     1004.90     71.48 o
  12   3   3      256.98      252.06     56.04 o
  13   3   3       21.51       21.29      9.82 o
  14   3   3      135.31      115.34     21.70 o
 -14   4   3        1.30       10.95      8.54 o
 -13   4   3       89.36      102.67     15.99 o
 -12   4   3      433.58      435.04     27.06 o
 -11   4   3      570.72      546.08     34.30 o
 -10   4   3      381.45      331.18     22.11 o
  -9   4   3       53.03       52.85      7.72 o
  -8   4   3      377.68      370.11     24.73 o
  -7   4   3      487.44      513.98     20.76 o
  -6   4   3       87.01       81.67     10.67 o
  -5   4   3      100.96      109.02     11.02 o
  -4   4   3       49.57       68.55      8.76 o
  -3   4   3     1318.06     1323.00     31.18 o
  -2   4   3     1393.77     1427.52     46.38 o
  -1   4   3      140.73      161.67     11.42 o
   0   4   3     1991.74     2036.86     33.48 o
   1   4   3     2641.07     2634.30     55.01 o
   2   4   3     1177.96     1130.58     36.99 o
   3   4   3      118.85      104.05     10.71 o
   4   4   3      839.06      822.13     25.93 o
   5   4   3      846.16      791.66     53.06 o
   6   4   3     1289.22     1179.38     38.33 o
   7   4   3      229.48      214.94     24.60 o
   8   4   3     1658.56     1414.23     54.83 o
   9   4   3     1074.08     1024.35     48.08 o
  10   4   3        1.19        4.78      8.46 o
  11   4   3      215.87      213.49     28.14 o
  12   4   3       86.58       97.85     20.01 o
  13   4   3      445.06      470.87     36.84 o
 -11   5   3       19.86       29.82      9.72 o
 -10   5   3       18.57       19.46      8.28 o
  -9   5   3       11.23       20.97      9.04 o
  -8   5   3       14.20       16.11      7.65 o
  -7   5   3        0.68       11.86      7.78 o
  -6   5   3        8.79       17.94      7.06 o
  -5   5   3       27.21       33.85      7.24 o
  -4   5   3        0.23        3.96      4.64 o
  -3   5   3      116.41      133.25     13.12 o
  -2   5   3       91.10       87.92     10.70 o
  -1   5   3      193.00      200.85     17.00 o
   0   5   3        4.79        5.43      4.78 o
   1   5   3       52.23       68.74      9.63 o
   2   5   3       98.81      106.67     12.26 o
   3   5   3      196.18      188.00     18.75 o
   4   5   3        0.41        0.00      5.40 o
   5   5   3        0.21        2.66      6.02 o
   6   5   3        6.59       19.75      8.10 o
   7   5   3       25.83       31.89     11.89 o
   8   5   3        4.19        1.02      7.30 o
   9   5   3        3.95        2.43      6.99 o
  10   5   3       11.34       15.20      9.77 o
  -7   6   3      422.90      421.23     26.89 o
  -6   6   3       80.91       81.47     17.76 o
  -5   6   3       37.18       37.53     19.42 o
  -4   6   3      439.04      492.19     48.14 o
  -3   6   3      294.14      341.18     27.96 o
  -2   6   3        1.57        0.80      8.71 o
  -1   6   3      188.38      208.09     21.45 o
   0   6   3      173.95      267.57     38.65 o
   1   6   3       82.89      101.72     24.85 o
   2   6   3       41.82       49.61     11.21 o
   3   6   3        2.39       11.17      7.39 o
   4   6   3      264.91      306.86     25.71 o
   5   6   3      298.89      330.05     25.96 o
   6   6   3       70.75      106.01     19.21 o
 -18   0   4      130.54      147.41     35.96 o
 -17   0   4      123.16      136.70     32.98 o
 -16   0   4     1591.61     1523.59     84.30 o
 -15   0   4     3298.94     3117.48    115.71 o
 -14   0   4       27.62       72.17     22.46 o
 -13   0   4     1144.79      928.75     58.61 o
 -12   0   4     2576.49     2629.06     92.86 o
 -11   0   4     2776.93     2520.05     53.31 o
 -10   0   4     1085.87     1037.53     32.25 o
  -9   0   4      218.36      262.43     15.64 o
  -8   0   4     9167.74     9874.99    436.05 o
  -7   0   4     3017.42     2816.91    110.13 o
  -6   0   4     2794.03     2893.57     40.92 o
  -5   0   4     3090.97     3115.36    415.43 o
  -4   0   4      147.97      206.26     10.62 o
  -3   0   4      675.68      583.28     52.21 o
  -2   0   4      225.68      174.73     13.48 o
  -1   0   4     2421.73     2790.10    274.67 o
   0   0   4     1089.78     1023.54     82.11 o
   1   0   4    23032.55    20757.73    504.79 o
   2   0   4     7569.18     7752.29    614.72 o
   3   0   4       71.46       75.63      6.42 o
   4   0   4     5536.55     5523.89     75.83 o
   5   0   4    10951.91    11193.41    438.03 o
   6   0   4     3459.70     3547.26    227.97 o
   7   0   4      703.48      661.87     24.89 o
   8   0   4     1703.68     1713.94    115.44 o
   9   0   4     2904.28     2989.69    235.72 o
  10   0   4      293.31      283.71     36.57 o
  11   0   4      946.43      866.71     35.57 o
  12   0   4      940.66      961.64     62.70 o
  13   0   4      737.43      767.14     79.53 o
  14   0   4      738.13      637.06     50.64 o
 -17   1   4      114.14      126.50     23.36 o
 -16   1   4        3.02        9.39      9.35 o
 -15   1   4       90.27       99.59     18.64 o
 -14   1   4        0.64       17.91      6.68 o
 -13   1   4      301.73      286.95     19.34 o
 -12   1   4      231.49      208.53     16.07 o
 -11   1   4      174.54      154.44     12.29 o
 -10   1   4      155.21      147.87     11.47 o
  -9   1   4       30.63       40.22      5.76 o
  -8   1   4       66.52       82.42      5.48 o
  -7   1   4     3894.05     4647.25    255.97 o
  -6   1   4     4720.31     5726.56    386.85 o
  -5   1   4     1939.06     2273.40    135.50 o
  -4   1   4      410.07      461.17     20.46 o
  -3   1   4        8.96       24.26      3.28 o
  -2   1   4     4737.12     5032.77    126.84 o
  -1   1   4    14916.89    14444.98    481.00 o
   0   1   4    17160.85    17296.36   1168.47 o
   1   1   4     4191.66     4433.15    390.02 o
   2   1   4    26857.55    26196.22   1753.58 o
   3   1   4      812.91      988.20     50.15 o
   4   1   4     1293.01     1301.30     55.78 o
   5   1   4     4366.46     4868.94    203.26 o
   6   1   4     1985.57     2054.86     76.49 o
   7   1   4       31.27       24.78      4.83 o
   8   1   4       81.39       86.80      8.42 o
   9   1   4        0.95        6.66      3.35 o
  10   1   4       14.87       11.62      4.45 o
  11   1   4      192.85      200.58     13.46 o
  12   1   4      534.91      523.63     94.01 o
  13   1   4      784.98      720.10     37.83 o
  14   1   4        0.34        3.58      7.63 o
  15   1   4        5.41       18.49      9.95 o
  16   1   4       24.00       27.64     17.71 o
 -17   2   4       60.32       60.33     22.75 o
 -16   2   4      194.10      212.21     27.31 o
 -15   2   4      730.39      778.93     44.46 o
 -14   2   4      160.30      166.67     18.00 o
 -13   2   4       57.89       67.31     11.93 o
 -12   2   4      520.15      492.90     20.86 o
 -11   2   4     4033.19     3696.22     54.15 o
 -10   2   4      452.69      486.70     49.23 o
  -9   2   4      654.01      693.47     71.25 o
  -8   2   4     2799.47     3245.16    264.34 o
  -7   2   4     4741.74     5157.76    388.66 o
  -6   2   4     3715.89     4051.36    249.53 o
  -5   2   4      357.05      445.27     19.99 o
  -4   2   4     7612.10     7795.75    157.49 o
  -3   2   4     5330.47     5140.62     79.61 o
  -2   2   4     2761.40     2649.65     48.34 o
  -1   2   4       44.46       66.64      4.41 o
   0   2   4     2197.78     2167.33     66.10 o
   1   2   4     4104.76     4150.99    119.37 o
   2   2   4      758.16      667.64     24.69 o
   3   2   4       47.72       34.55      3.30 o
   4   2   4     2689.58     3216.02    240.47 o
   5   2   4     9817.93    12384.51   1015.82 o
   6   2   4      578.26      589.50     40.57 o
   7   2   4      701.34      688.90     26.56 o
   8   2   4     1658.67     1592.95    129.64 o
   9   2   4      729.97      733.35     34.91 o
  10   2   4      589.81      520.28     30.53 o
  11   2   4        8.53       10.49      8.01 o
  12   2   4      887.95      784.24     73.00 o
  13   2   4      715.65      671.44     38.79 o
  14   2   4      267.61      264.55     45.99 o
  15   2   4       12.16       10.05     10.31 o
 -16   3   4       73.47       79.83     17.24 o
 -15   3   4       28.14       28.21     11.09 o
 -14   3   4      641.68      586.09     63.24 o
 -13   3   4      450.80      484.09     40.37 o
 -12   3   4       71.98       78.42      9.70 o
 -11   3   4       18.88       32.90      7.07 o
 -10   3   4      221.09      267.55     22.67 o
  -9   3   4     3967.18     4651.92    608.96 o
  -8   3   4     1507.74     1623.51    106.26 o
  -7   3   4        0.94        1.45      3.45 o
  -6   3   4      211.79      193.99     16.55 o
  -5   3   4     1505.08     1501.42     73.33 o
  -4   3   4      786.56      788.83     15.70 o
  -3   3   4      304.26      292.56      9.31 o
  -2   3   4      379.46      341.37     10.22 o
  -1   3   4     1056.74      940.38     18.12 o
   0   3   4     1469.09     1413.11     29.72 o
   1   3   4       53.64       57.40      5.56 o
   2   3   4     1683.97     1654.84     30.86 o
   3   3   4     1985.41     2162.15     80.15 o
   4   3   4     1241.19     1434.77    106.56 o
   5   3   4        0.16        5.54      3.78 o
   6   3   4     1373.33     1277.42    115.92 o
   7   3   4     1526.39     1516.13    103.56 o
   8   3   4      381.26      332.34     25.14 o
   9   3   4      125.18      136.20     20.23 o
  10   3   4      459.91      444.21     60.18 o
  11   3   4      493.00      440.36     35.45 o
  12   3   4      150.92      166.21     24.64 o
  13   3   4       40.75       44.18     13.14 o
  14   3   4      151.50      163.00     24.72 o
 -14   4   4      127.53      129.21     18.46 o
 -13   4   4        3.82        6.30      7.18 o
 -12   4   4      373.32      344.23     23.93 o
 -11   4   4      350.63      338.35     23.04 o
 -10   4   4        1.07        5.42      4.80 o
  -9   4   4       41.73       61.52      9.65 o
  -8   4   4        6.06       10.25      5.81 o
  -7   4   4        4.78       10.35      4.96 o
  -6   4   4       13.03       15.78      5.39 o
  -5   4   4      160.03      163.96     13.11 o
  -4   4   4     1050.87      948.99     41.11 o
  -3   4   4      276.14      243.66     13.34 o
  -2   4   4      885.06      851.11     18.60 o
  -1   4   4       41.24       44.76      5.99 o
   0   4   4      791.55      813.53     19.91 o
   1   4   4      616.11      604.08     23.49 o
   2   4   4      293.32      287.23     14.80 o
   3   4   4        0.62        6.15      3.89 o
   4   4   4      401.82      389.07     17.57 o
   5   4   4      411.06      377.40     26.36 o
   6   4   4       88.91       72.93     14.98 o
   7   4   4       56.24       47.89     13.21 o
   8   4   4       87.04      104.79     18.87 o
   9   4   4      301.38      277.42     29.45 o
  10   4   4      350.59      330.52     30.33 o
  11   4   4        7.92        6.20      8.12 o
  12   4   4      104.80       87.76     18.63 o
 -12   5   4      103.62      117.68     17.86 o
 -11   5   4       41.86       49.26     11.81 o
 -10   5   4      234.42      253.95     24.91 o
  -9   5   4      303.06      315.16     24.93 o
  -8   5   4      138.88      119.60     19.84 o
  -7   5   4        1.53        1.92      5.69 o
  -6   5   4      366.19      383.59     25.73 o
  -5   5   4      528.46      569.12     25.90 o
  -4   5   4      468.09      470.09     20.61 o
  -3   5   4        0.52        6.29      4.20 o
  -2   5   4     1474.11     1464.11     74.15 o
  -1   5   4      487.63      499.58     59.13 o
   0   5   4      115.34      132.85     12.90 o
   1   5   4        1.53        4.28      4.57 o
   2   5   4      527.77      530.28     21.92 o
   3   5   4     1524.03     1513.74     76.94 o
   4   5   4      175.19      217.39     20.65 o
   5   5   4      130.68      115.61     19.48 o
   6   5   4       52.97       88.17     17.45 o
   7   5   4      273.08      280.77     30.24 o
   8   5   4      379.57      343.53     31.52 o
   9   5   4       38.77       31.75     14.60 o
  10   5   4      268.64      272.16     32.95 o
  -7   6   4       33.01       26.94     11.47 o
  -5   6   4       45.29       52.79     20.16 o
  -4   6   4        0.95        7.99      9.37 o
  -3   6   4      132.62      154.19     18.53 o
  -2   6   4       15.23       35.86      9.99 o
  -1   6   4        3.51       11.74      7.23 o
   0   6   4        3.85        8.86     11.94 o
   1   6   4      141.17      130.29     29.31 o
   2   6   4       13.30       19.74      8.37 o
   3   6   4        2.96        5.55      7.52 o
   4   6   4        2.08        2.47     16.17 o
   5   6   4        2.36       13.32      9.17 o
   6   6   4       10.90       19.67     10.42 o
 -17   1   5      495.23      528.40     37.02 o
 -16   1   5      487.99      457.66     33.85 o
 -15   1   5       94.23       75.89     17.11 o
 -14   1   5     1767.93     1560.61     56.55 o
 -13   1   5     1269.28     1236.00     38.75 o
 -12   1   5      562.84      523.59     26.55 o
 -11   1   5      201.70      196.80     12.40 o
 -10   1   5     2332.18     2310.23     37.68 o
  -9   1   5     3791.45     3769.63    269.12 o
  -8   1   5     2332.98     2496.79    128.68 o
  -7   1   5      152.04      168.55      9.09 o
  -6   1   5     8315.29     9590.97    546.17 o
  -5   1   5    10179.73    11195.27    542.27 o
  -4   1   5       78.86       69.72      5.91 o
  -3   1   5      618.52      700.15     41.61 o
  -2   1   5      128.73      110.83      6.03 o
  -1   1   5     6546.83     6745.81    218.50 o
   0   1   5     9006.31     9355.55    474.99 o
   1   1   5     7876.56     8939.52   1315.70 o
   2   1   5     1474.71     1353.41     85.35 o
   3   1   5     2627.44     2485.45    118.70 o
   4   1   5     6418.67     6488.83    211.87 o
   5   1   5     1043.16     1142.40     52.85 o
   6   1   5      580.08      539.61     18.35 o
   7   1   5     5587.28     5841.96    207.76 o
   8   1   5      671.94      725.84     41.48 o
   9   1   5      101.26      108.79     10.01 o
  10   1   5     1029.51      985.14     71.49 o
  11   1   5     3041.64     3025.50    172.76 o
  12   1   5      491.68      541.64     62.36 o
  13   1   5      305.52      309.46     25.70 o
  14   1   5      632.93      623.79     78.75 o
  15   1   5      482.92      450.82     32.74 o
 -17   2   5       54.33       63.33     16.08 o
 -16   2   5      119.88      162.06     28.74 o
 -15   2   5      109.03      117.70     16.31 o
 -14   2   5       41.82       51.95     10.90 o
 -13   2   5      465.56      411.23     26.91 o
 -12   2   5      329.19      384.58     31.27 o
 -11   2   5       25.84       43.29      7.20 o
 -10   2   5     1006.27     1069.53     94.03 o
  -9   2   5       42.68       54.27      8.11 o
  -8   2   5     1013.72     1178.42     81.69 o
  -7   2   5     2993.95     2910.60    200.50 o
  -6   2   5      164.63      199.27     12.70 o
  -5   2   5       80.79       86.83      8.03 o
  -4   2   5       14.48       27.52      3.40 o
  -3   2   5     6596.44     6983.69    163.53 o
  -2   2   5     3456.34     3586.69     84.62 o
  -1   2   5        7.94       12.74      2.62 o
   0   2   5     1041.49      965.61     35.72 o
   1   2   5     1250.92     1210.77     42.98 o
   2   2   5       66.14       98.22      5.88 o
   3   2   5      691.09      932.55     89.47 o
   4   2   5     1656.66     2139.47    127.04 o
   5   2   5      311.31      305.68     12.44 o
   6   2   5       28.88       42.63      9.41 o
   7   2   5      102.58       95.06     11.57 o
   8   2   5      578.13      569.85     28.96 o
   9   2   5      969.85      877.25     29.31 o
  10   2   5      190.62      196.80     22.68 o
  11   2   5      317.21      278.49     23.99 o
  12   2   5        8.95       30.52     10.64 o
  13   2   5      446.91      455.52     60.62 o
  14   2   5      190.96      199.99     26.82 o
  15   2   5       22.25       32.66     19.81 o
 -16   3   5      172.17      144.33     23.29 o
 -15   3   5        0.93        0.00     11.16 o
 -14   3   5       13.28       15.00      6.30 o
 -13   3   5      499.65      523.07     44.96 o
 -12   3   5      291.01      321.23     25.90 o
 -11   3   5      876.61      881.28     62.18 o
 -10   3   5      210.10      243.47     16.43 o
  -9   3   5     2837.59     2902.01    146.94 o
  -8   3   5      402.90      393.97     25.44 o
  -7   3   5       74.35       80.83      9.70 o
  -6   3   5     3306.00     3380.21    131.56 o
  -5   3   5     3662.84     3571.40    121.60 o
  -4   3   5     1886.36     1839.04     42.40 o
  -3   3   5       95.19      105.28      6.45 o
  -2   3   5     2413.88     2360.32     50.54 o
  -1   3   5     4794.34     4727.95    112.82 o
   0   3   5     1256.38     1203.75     34.40 o
   1   3   5        3.48       11.44      2.69 o
   2   3   5      547.63      551.85     25.03 o
   3   3   5      515.92      494.26     55.57 o
   4   3   5       22.38       33.31      7.16 o
   5   3   5      179.82      156.45     25.94 o
   6   3   5     2072.02     2009.81    102.46 o
   7   3   5     1293.67     1204.90     65.61 o
   8   3   5      395.78      340.65     25.96 o
   9   3   5       57.95       65.98     14.62 o
  10   3   5      395.02      367.70     28.25 o
  11   3   5      387.47      339.47     28.52 o
  12   3   5      171.19      153.55     25.88 o
  13   3   5       54.16       78.88     18.31 o
  14   3   5       21.81       37.23     13.79 o
 -14   4   5      266.87      215.83     23.60 o
 -13   4   5       49.04       53.55     12.09 o
 -12   4   5      974.90      839.80     48.15 o
 -11   4   5      482.42      541.02     45.67 o
 -10   4   5       48.71       71.20     10.22 o
  -9   4   5      245.63      232.75     20.41 o
  -8   4   5      475.65      507.66     23.54 o
  -7   4   5     1903.04     1978.30    111.29 o
  -6   4   5      488.79      481.29     19.65 o
  -5   4   5       41.35       34.23      8.71 o
  -4   4   5      331.07      322.23     18.28 o
  -3   4   5      837.12      793.21     27.77 o
  -2   4   5     1276.32     1233.39     29.06 o
  -1   4   5      114.25      121.31      9.18 o
   0   4   5      971.66      950.15     25.33 o
   1   4   5     2218.66     2153.62     67.28 o
   2   4   5     1279.10     1201.35     45.52 o
   3   4   5       34.91       49.77      9.14 o
   4   4   5     1413.71     1391.49     70.89 o
   5   4   5      926.10      917.46     39.76 o
   6   4   5      396.37      355.81     41.95 o
   7   4   5       12.23        4.70      7.29 o
   8   4   5      468.18      369.67     29.09 o
   9   4   5      546.52      534.37     36.08 o
  10   4   5      430.92      386.21     50.12 o
  11   4   5       63.20       55.10     15.90 o
  12   4   5      338.01      293.36     33.35 o
 -12   5   5       50.92       42.27     11.21 o
 -11   5   5       31.89       28.02      9.54 o
 -10   5   5      170.96      145.44     19.01 o
  -9   5   5       20.94       18.92     20.33 o
  -8   5   5        9.08       10.23      7.08 o
  -7   5   5      126.95      140.60     22.29 o
  -6   5   5       44.56       46.37      8.76 o
  -5   5   5        4.25        5.67      4.70 o
  -4   5   5       43.13       50.81      8.69 o
  -3   5   5      803.53      784.90     34.38 o
  -2   5   5       74.47       60.71     11.57 o
  -1   5   5      533.79      469.04     69.38 o
   0   5   5      118.42      114.02     12.17 o
   1   5   5      182.18      196.88     18.43 o
   2   5   5      194.70      206.26     16.20 o
   3   5   5      436.54      361.36     27.72 o
   4   5   5       91.17       90.26     17.67 o
   5   5   5       24.41       30.97     11.88 o
   6   5   5       12.32       12.52     12.67 o
   7   5   5        8.33       17.77      9.71 o
   8   5   5       57.92       58.24     15.98 o
   9   5   5       60.17       67.14     16.48 o
  10   5   5       79.37       93.07     20.51 o
  -6   6   5       58.02       80.09     25.69 o
  -5   6   5        2.90       17.50     10.30 o
  -4   6   5      128.61      144.37     18.50 o
  -3   6   5      185.81      232.16     22.64 o
  -2   6   5       96.65      123.44     17.05 o
  -1   6   5        0.51        2.23      5.73 o
   0   6   5      185.67      198.26     25.25 o
   1   6   5      431.54      453.10     46.23 o
   2   6   5      111.81      150.66     22.83 o
   3   6   5       16.21       24.68     10.91 o
   4   6   5      207.71      240.44     29.07 o
   5   6   5      222.31      281.00     65.00 o
 -18   0   6      440.69      381.13     46.67 o
 -17   0   6        7.48       15.51     15.75 o
 -16   0   6      990.23      925.72     66.78 o
 -15   0   6     1260.13     1135.56     70.89 o
 -14   0   6      968.73      923.66     61.21 o
 -13   0   6       17.46       21.04     13.50 o
 -12   0   6      746.37      694.99     49.17 o
 -11   0   6     2696.08     2479.29    223.42 o
 -10   0   6      236.97      231.67     11.96 o
  -9   0   6      394.14      459.28     21.58 o
  -8   0   6     7074.14     7691.93     78.75 o
  -7   0   6      815.29      560.97     24.29 o
  -6   0   6      942.48      757.87     60.88 o
  -5   0   6       25.49       22.81      4.03 o
  -4   0   6     4547.52     5752.82    658.34 o
  -3   0   6     6781.79     8203.86    503.27 o
  -2   0   6    24048.40    26678.80   1351.89 o
  -1   0   6     5777.89     6749.88    475.49 o
   0   0   6      242.68      206.82     14.20 o
   1   0   6     1523.01     1486.22    175.28 o
   2   0   6      610.76      553.18     66.10 o
   3   0   6     1995.62     2025.64    206.71 o
   4   0   6     1654.94     1534.54    174.20 o
   5   0   6     8682.51     8574.57    764.19 o
   6   0   6     4574.02     4588.63    293.21 o
   7   0   6      431.88      453.43     28.47 o
   8   0   6      491.45      409.99     23.53 o
   9   0   6     2477.71     2537.75    285.97 o
  10   0   6     1288.84     1180.91    104.48 o
  11   0   6      135.83      140.40     18.10 o
  12   0   6       30.14       50.32     12.60 o
  13   0   6     2630.56     2877.21    104.70 o
  14   0   6      960.68     1123.97     67.76 o
 -17   1   6       72.76      106.36     20.95 o
 -16   1   6       56.64       79.35     17.96 o
 -15   1   6        0.36        0.77      8.73 o
 -14   1   6      226.63      213.56     25.14 o
 -13   1   6       19.12       11.98      5.73 o
 -12   1   6        1.24        8.79      4.86 o
 -11   1   6        1.36        5.89      3.65 o
 -10   1   6       36.96       57.71     11.29 o
  -9   1   6        2.39        0.00      3.36 o
  -8   1   6      631.78      652.30     42.84 o
  -7   1   6      960.20     1077.34     56.58 o
  -6   1   6     3308.01     3677.47    233.75 o
  -5   1   6       64.65       81.47      4.88 o
  -4   1   6     3221.50     3739.41    153.70 o
  -3   1   6      622.54      669.64     30.05 o
  -2   1   6     1408.49     1486.54     76.40 o
  -1   1   6     3362.11     3636.37    165.02 o
   0   1   6     2520.70     2796.19     99.38 o
   1   1   6       15.33       19.72      4.07 o
   2   1   6      267.83      268.80     19.07 o
   3   1   6       28.76       46.76      4.11 o
   4   1   6      733.11      792.77     45.55 o
   5   1   6        0.26        4.82      2.52 o
   6   1   6      124.79      120.31     21.05 o
   7   1   6      710.19      734.94     46.00 o
   8   1   6       74.34       72.81      8.25 o
   9   1   6      175.89      188.81     15.00 o
  10   1   6      225.33      212.76     16.46 o
  11   1   6       44.01       74.29     11.47 o
  12   1   6      577.75      589.24     48.51 o
  13   1   6      188.75      184.54     31.43 o
  14   1   6        5.40       10.42      8.78 o
  15   1   6       51.95       68.49     15.19 o
 -17   2   6       74.31       87.26     19.44 o
 -16   2   6      370.97      401.78     34.21 o
 -15   2   6      831.69      752.60     44.16 o
 -14   2   6      186.73      223.36     17.76 o
 -13   2   6        5.05        4.60      4.52 o
 -12   2   6       32.76       41.01      7.51 o
 -11   2   6     2630.54     2812.31    253.88 o
 -10   2   6     3083.41     3213.58    200.97 o
  -9   2   6       30.70       46.41      7.63 o
  -8   2   6     1004.57     1113.50     74.06 o
  -7   2   6     4215.58     4369.20    274.58 o
  -6   2   6     3441.53     3553.99    188.43 o
  -5   2   6     2226.07     2530.55     98.62 o
  -4   2   6     5456.40     6109.26    193.80 o
  -3   2   6    11098.65    11475.56    217.47 o
  -2   2   6     1549.15     1474.39     39.05 o
  -1   2   6       11.42       19.20      4.43 o
   0   2   6     9252.99     9236.44    411.35 o
   1   2   6    11664.08    11815.31    620.92 o
   2   2   6     1968.17     1945.13    132.94 o
   3   2   6     1035.93     1060.98     66.44 o
   4   2   6      211.81      197.36     19.78 o
   5   2   6     2571.52     2556.83    147.34 o
   6   2   6     1157.49     1115.87     83.35 o
   7   2   6      389.77      384.51     18.84 o
   8   2   6      347.52      330.17     25.03 o
   9   2   6      449.96      399.41     24.34 o
  10   2   6      421.35      417.80     28.29 o
  11   2   6        1.18        9.07      8.21 o
  12   2   6      559.48      521.52     57.68 o
  13   2   6      412.57      375.66     30.54 o
  14   2   6      446.80      427.59     32.62 o
 -16   3   6      282.79      272.80     32.03 o
 -15   3   6        1.05        1.19      5.62 o
 -14   3   6      264.44      310.02     26.44 o
 -13   3   6       93.78      115.52     12.60 o
 -12   3   6      692.46      736.20     65.45 o
 -11   3   6        7.66       14.90      6.06 o
 -10   3   6     2020.53     2190.82    210.90 o
  -9   3   6     2362.16     2454.55    157.30 o
  -8   3   6      447.61      422.60     29.17 o
  -7   3   6       43.57       32.30      6.79 o
  -6   3   6      216.38      216.46     12.74 o
  -5   3   6      795.42      800.17     33.30 o
  -4   3   6      392.08      368.41     12.07 o
  -3   3   6        6.66        5.74      3.02 o
  -2   3   6     1469.79     1426.11     45.11 o
  -1   3   6     3347.47     3338.08    105.91 o
   0   3   6     1205.40     1218.99     22.89 o
   1   3   6      244.90      293.60     21.08 o
   2   3   6      190.21      183.64     18.72 o
   3   3   6     2334.88     2138.99    162.65 o
   4   3   6     1377.72     1235.09    123.02 o
   5   3   6      216.10      182.74     14.71 o
   6   3   6      244.83      289.01     17.31 o
   7   3   6      877.31      843.36     71.72 o
   8   3   6       71.91       78.65     15.74 o
   9   3   6      150.46      130.02     28.55 o
  10   3   6      242.71      243.37     27.46 o
  11   3   6      311.81      287.07     30.17 o
  12   3   6      367.67      315.39     32.54 o
  13   3   6       16.19       24.51     11.86 o
 -14   4   6       29.57       34.26     10.94 o
 -13   4   6        6.00       12.60      6.89 o
 -12   4   6       97.54      115.84     12.71 o
 -11   4   6      274.24      316.19     43.11 o
 -10   4   6        2.97        7.23      5.96 o
  -9   4   6        0.26        0.00      4.70 o
  -8   4   6      113.55      137.73     13.86 o
  -7   4   6      404.88      421.42     26.93 o
  -6   4   6      593.88      565.63     27.26 o
  -5   4   6        0.00        2.38      3.87 o
  -4   4   6      423.70      392.88     17.97 o
  -3   4   6      390.59      372.04     16.57 o
  -2   4   6      528.41      511.06     16.41 o
  -1   4   6        6.57       10.11      5.10 o
   0   4   6     1167.55     1066.93     49.17 o
   1   4   6       71.89       56.74      9.48 o
   2   4   6       56.81       51.32      9.55 o
   3   4   6        2.18        2.44      4.54 o
   4   4   6      105.91       95.17     12.82 o
   5   4   6      295.15      288.81     19.03 o
   6   4   6       65.01       69.70     14.94 o
   7   4   6        0.13        0.00      6.39 o
   8   4   6      121.45      110.01     19.73 o
   9   4   6      432.96      388.90     35.13 o
  10   4   6      194.28      175.83     25.85 o
  11   4   6       98.85      122.81     31.39 o
  12   4   6       27.53       40.45     12.56 o
 -11   5   6        2.44        0.69      5.94 o
 -10   5   6       59.16       76.64     16.98 o
  -9   5   6      646.82      683.79    100.06 o
  -8   5   6      400.69      450.16     50.27 o
  -7   5   6       13.15       15.03      6.28 o
  -6   5   6      201.34      205.73     16.75 o
  -5   5   6      669.66      644.99     38.98 o
  -4   5   6      580.41      640.02     29.97 o
  -3   5   6       83.79       83.52     13.58 o
  -2   5   6      927.82      921.04     57.72 o
  -1   5   6      401.75      394.11     29.45 o
   0   5   6       38.09       38.57      9.74 o
   1   5   6      107.01       94.22     13.33 o
   2   5   6      306.86      337.27     26.13 o
   3   5   6      877.08      879.55     33.70 o
   4   5   6      262.92      328.01     54.87 o
   5   5   6       39.58       40.97     12.61 o
   6   5   6       46.41       71.59     16.38 o
   7   5   6      554.88      498.77     68.86 o
   8   5   6      393.74      409.77     41.95 o
   9   5   6        3.37        7.78      9.15 o
  -7   6   6        9.57       23.97     18.44 o
  -6   6   6        2.07       21.61     11.05 o
  -5   6   6       11.52       38.85     10.56 o
  -4   6   6        2.60        4.81      7.17 o
  -3   6   6       38.61       49.50     11.49 o
  -2   6   6       67.50       74.85     13.92 o
  -1   6   6       52.03       54.03     11.91 o
   0   6   6        0.31        3.90      7.20 o
   1   6   6       15.17       14.68     11.94 o
   2   6   6       36.08       23.92     13.65 o
   3   6   6        4.79       18.03     10.36 o
   4   6   6        1.88        0.00      8.09 o
   5   6   6        0.43       11.32      9.33 o
 -17   1   7      511.13      479.35     36.03 o
 -16   1   7     1208.12     1111.34     64.34 o
 -15   1   7       31.36       29.70     16.00 o
 -14   1   7     1375.13     1304.18     52.40 o
 -13   1   7     1082.68     1120.18     29.98 o
 -12   1   7     1666.17     1693.86     35.41 o
 -11   1   7      153.94      147.29     12.01 o
 -10   1   7     1017.52     1053.33     74.32 o
  -9   1   7     2762.59     2899.83    216.56 o
  -8   1   7     2535.93     2706.02    205.81 o
  -7   1   7       23.17       21.84      3.26 o
  -6   1   7     1701.25     1787.71     66.90 o
  -5   1   7     8809.72     9482.97    377.87 o
  -4   1   7      929.28      903.70     37.11 o
  -3   1   7     1138.67     1243.26     66.95 o
  -2   1   7     1559.32     1681.36     65.60 o
  -1   1   7     4004.99     4302.72    188.46 o
   0   1   7     6851.51     7664.49    360.42 o
   1   1   7     2836.96     3063.03    244.90 o
   2   1   7     1599.19     1397.88    147.29 o
   3   1   7     2690.39     2370.59    156.57 o
   4   1   7    10917.02    10756.46    528.32 o
   5   1   7     1141.46     1128.18     71.86 o
   6   1   7     1469.45     1407.36     42.54 o
   7   1   7     3872.49     3892.43    238.94 o
   8   1   7      849.60      822.37     50.34 o
   9   1   7      269.57      246.69     26.34 o
  10   1   7       49.83       63.39     17.11 o
  11   1   7     1837.76     1929.77    126.42 o
  12   1   7      360.67      419.73     39.71 o
  13   1   7       33.44       28.37     10.69 o
  14   1   7      152.35      182.36     24.76 o
  15   1   7      413.47      450.70     47.65 o
 -17   2   7       25.07       30.37     14.08 o
 -16   2   7       27.82       51.86     14.47 o
 -15   2   7      185.15      198.21     17.80 o
 -14   2   7       92.30      101.72     12.45 o
 -13   2   7        6.85        8.02      4.70 o
 -12   2   7       83.05      100.44     10.41 o
 -11   2   7      823.27      869.36     98.94 o
 -10   2   7     1086.87     1164.35     86.90 o
  -9   2   7      816.95      846.04     53.40 o
  -8   2   7      368.09      427.69     31.47 o
  -7   2   7      723.85      724.01     38.31 o
  -6   2   7      310.64      273.01     12.69 o
  -5   2   7       21.68       20.81      3.21 o
  -4   2   7       26.68       16.90      3.27 o
  -3   2   7     3759.09     4096.87    123.18 o
  -2   2   7     4522.63     4545.69    141.12 o
  -1   2   7       18.35       33.99      4.54 o
   0   2   7     3114.51     3134.56    121.56 o
   1   2   7        9.49       22.39      5.45 o
   2   2   7     3972.04     4217.82    202.05 o
   3   2   7     3330.66     3539.04    245.67 o
   4   2   7       48.55       64.35      9.74 o
   5   2   7      902.63      871.65     46.32 o
   6   2   7      233.19      203.20     23.61 o
   7   2   7      164.56      167.85     14.03 o
   8   2   7       48.27       44.03      8.51 o
   9   2   7      692.30      629.54     26.45 o
  10   2   7      153.64      161.77     16.41 o
  11   2   7        3.60        4.10      7.71 o
  12   2   7       49.67       62.33     14.64 o
  13   2   7      202.56      207.74     36.23 o
  14   2   7      163.02      173.85     38.38 o
 -16   3   7      637.61      579.84     27.29 o
 -15   3   7       69.48       88.20     12.72 o
 -14   3   7       10.70       25.92      6.86 o
 -13   3   7      567.91      567.63     32.80 o
 -12   3   7      755.84      804.18     63.80 o
 -11   3   7        3.03        6.36      5.72 o
 -10   3   7      294.23      313.68     21.54 o
  -9   3   7     1419.16     1513.51    119.10 o
  -8   3   7      202.59      203.55     14.22 o
  -7   3   7       24.19       17.22      5.21 o
  -6   3   7      684.07      614.57     24.84 o
  -5   3   7     2868.87     2705.17     89.98 o
  -4   3   7     2698.69     2684.98     86.19 o
  -3   3   7      146.74      160.55      9.43 o
  -2   3   7      451.43      426.98     13.23 o
  -1   3   7     2678.15     2524.62     44.50 o
   0   3   7     2240.14     2045.69     82.42 o
   1   3   7       87.25       81.25     10.34 o
   2   3   7      916.81      845.24     51.25 o
   3   3   7     1674.40     1569.73    116.95 o
   4   3   7      233.71      192.86     15.08 o
   5   3   7      216.03      211.12     16.06 o
   6   3   7     1615.65     1480.50     64.13 o
   7   3   7      445.33      446.36     22.38 o
   8   3   7      129.55      155.48     21.93 o
   9   3   7        0.99        0.00      6.40 o
  10   3   7       84.59       92.66     17.73 o
  11   3   7      181.59      200.89     26.66 o
  12   3   7      204.20      167.80     27.81 o
  13   3   7       86.04      109.05     20.93 o
 -14   4   7      507.46      520.02     30.50 o
 -13   4   7        2.12        0.54      4.97 o
 -12   4   7      426.50      458.93     50.22 o
 -11   4   7      625.20      676.62     80.72 o
 -10   4   7      287.68      334.57     30.37 o
  -9   4   7      110.73      130.74     13.97 o
  -8   4   7      737.46      749.39     40.65 o
  -7   4   7     2250.04     2196.38     78.18 o
  -6   4   7      749.22      680.75     44.17 o
  -5   4   7       20.02       21.56      5.56 o
  -4   4   7      402.99      379.69     19.62 o
  -3   4   7     1022.51      925.14     30.21 o
  -2   4   7      205.43      209.71     13.40 o
  -1   4   7        0.62        4.73      5.51 o
   0   4   7      269.02      293.92     17.52 o
   1   4   7     1179.03     1165.93     42.58 o
   2   4   7      379.63      395.21     20.73 o
   3   4   7      210.43      207.34     21.91 o
   4   4   7      397.99      406.97     21.77 o
   5   4   7      984.60      958.66     33.73 o
   6   4   7      255.53      240.65     26.36 o
   7   4   7      327.41      300.30     29.96 o
   8   4   7       11.75       20.93     10.04 o
   9   4   7      354.36      344.65     31.48 o
  10   4   7      238.06      271.86     31.87 o
  11   4   7       23.47       41.12     14.30 o
 -11   5   7       19.38        7.12      8.01 o
 -10   5   7      177.08      195.55     21.81 o
  -9   5   7      198.89      227.49     25.77 o
  -8   5   7        0.67        5.22      5.63 o
  -7   5   7       96.49       91.54     12.06 o
  -6   5   7      231.74      242.15     21.92 o
  -5   5   7        1.17        0.33      5.84 o
  -4   5   7      110.60      122.61     16.06 o
  -3   5   7       38.60       37.53      9.69 o
  -2   5   7       36.86       40.51     10.33 o
  -1   5   7       14.34       14.74      7.49 o
   0   5   7      168.01      185.10     29.19 o
   1   5   7       33.41       38.61      8.99 o
   2   5   7      116.51      103.62     14.48 o
   3   5   7      209.39      191.46     19.05 o
   4   5   7      155.15      149.44     22.88 o
   5   5   7        0.56        4.23      7.94 o
   6   5   7       14.01       17.35      9.21 o
   7   5   7        0.48        4.42      8.73 o
   8   5   7       73.91       82.01     18.49 o
   9   5   7       19.67        0.00      8.46 o
  -7   6   7      112.96      169.28     29.72 o
  -6   6   7      232.21      307.37     28.17 o
  -5   6   7       36.81       46.92     11.46 o
  -4   6   7       76.26       83.18     14.26 o
  -3   6   7      433.88      431.10     26.53 o
  -2   6   7      329.48      364.77     25.44 o
  -1   6   7       11.71       17.47      7.94 o
   0   6   7       25.02       19.51      8.54 o
   1   6   7      229.94      282.40     43.40 o
   2   6   7      359.80      369.53     44.23 o
   3   6   7        0.25        9.55      8.86 o
   4   6   7      150.13      174.39     42.52 o
 -18   0   8      560.19      550.95     55.63 o
 -17   0   8      400.86      369.93     44.82 o
 -16   0   8       19.79       21.38     17.12 o
 -15   0   8      466.04      556.38     51.18 o
 -14   0   8     2225.16     2165.83     94.62 o
 -13   0   8      242.41      272.52     37.97 o
 -12   0   8      316.01      305.69     34.20 o
 -11   0   8     3034.85     2960.34     96.77 o
 -10   0   8     2316.29     2297.25     81.56 o
  -9   0   8      535.05      534.96     23.17 o
  -8   0   8     1204.60     1111.99     30.70 o
  -7   0   8     7400.68     8356.05    707.79 o
  -6   0   8     7840.88     9154.91    731.92 o
  -5   0   8     2350.21     2902.61    213.80 o
  -4   0   8      173.00      122.99     17.45 o
  -3   0   8      808.02      735.42     64.76 o
  -2   0   8     3121.38     3032.13    254.08 o
  -1   0   8      396.45      428.41     41.51 o
   0   0   8       10.59       17.69      3.17 o
   1   0   8     6587.60     6320.71    427.53 o
   2   0   8     4711.52     4284.99    430.10 o
   3   0   8      124.21       96.47     15.97 o
   4   0   8     1139.05     1142.57    126.33 o
   5   0   8     4537.68     4305.20    382.82 o
   6   0   8    10624.93    10397.10   1135.02 o
   7   0   8     5486.14     5468.23    469.66 o
   8   0   8       20.54       19.09      7.33 o
   9   0   8      676.30      678.33     50.81 o
  10   0   8     2510.18     2325.53    260.36 o
  11   0   8      325.76      341.16     35.86 o
  12   0   8      287.24      340.62     37.48 o
  13   0   8     1427.64     1596.00     82.10 o
  14   0   8      122.57      122.22     28.77 o
 -17   1   8      166.91      204.59     28.16 o
 -16   1   8      236.84      251.23     29.72 o
 -15   1   8       58.08       67.39     17.12 o
 -14   1   8       72.36       81.00     17.37 o
 -13   1   8      197.34      178.75     13.36 o
 -12   1   8       54.79       80.10      9.82 o
 -11   1   8      337.77      344.31     26.98 o
 -10   1   8      208.70      227.78     22.53 o
  -9   1   8        1.11        1.11      3.51 o
  -8   1   8      178.24      196.37     11.16 o
  -7   1   8      125.73      144.04      7.21 o
  -6   1   8      245.61      236.28     12.45 o
  -5   1   8      281.07      305.83     12.88 o
  -4   1   8     5681.60     6745.46    307.08 o
  -3   1   8     5069.29     5949.55    226.74 o
  -2   1   8      153.18      142.93      6.23 o
  -1   1   8     1506.30     1590.13     86.01 o
   0   1   8     8502.93     9396.11    462.25 o
   1   1   8      586.06      607.19     37.63 o
   2   1   8      608.34      724.11     55.45 o
   3   1   8        4.87        2.83      3.62 o
   4   1   8       12.39       23.25      4.72 o
   5   1   8      528.79      588.03     39.43 o
   6   1   8      238.11      225.59     20.94 o
   7   1   8      847.52      845.46     50.01 o
   8   1   8      443.45      457.78     21.43 o
   9   1   8      127.79      145.18     23.12 o
  10   1   8       30.21       38.58      8.98 o
  11   1   8       15.55       22.31      7.19 o
  12   1   8      336.49      369.32     41.44 o
  13   1   8       75.05       72.36     15.72 o
  14   1   8       32.93       47.95     18.20 o
 -17   2   8      101.93      103.24     20.90 o
 -16   2   8      411.14      409.22     33.08 o
 -15   2   8     1256.75     1104.31     58.13 o
 -14   2   8      456.37      477.80     23.03 o
 -13   2   8       86.41      103.88     11.05 o
 -12   2   8        8.45       14.36      5.73 o
 -11   2   8      783.28      878.30     62.37 o
 -10   2   8     5461.44     5892.82    498.41 o
  -9   2   8       62.20       75.50      9.75 o
  -8   2   8      228.36      194.86     15.53 o
  -7   2   8     1078.82     1048.96     59.42 o
  -6   2   8     2095.93     2056.26    102.89 o
  -5   2   8      363.65      470.08     31.96 o
  -4   2   8     3271.09     3594.70    184.20 o
  -3   2   8     4271.91     4308.11    159.33 o
  -2   2   8     4995.37     4904.96    177.00 o
  -1   2   8     5306.41     5458.87    217.16 o
   0   2   8     6244.33     6242.95    263.07 o
   1   2   8     5033.16     5173.05    256.59 o
   2   2   8       84.04       81.82      9.81 o
   3   2   8     1245.00     1127.40     83.15 o
   4   2   8      126.45      153.45     12.88 o
   5   2   8     1154.41     1058.73     82.46 o
   6   2   8     1476.01     1418.96     78.69 o
   7   2   8       73.24       95.54     12.35 o
   8   2   8      756.04      741.31     41.05 o
   9   2   8      822.71      728.36     72.46 o
  10   2   8      528.42      514.94     25.33 o
  11   2   8       57.49       68.46     16.31 o
  12   2   8       98.24      112.08     19.37 o
  13   2   8      170.00      176.37     25.20 o
  14   2   8      210.11      236.56     29.81 o
 -16   3   8      430.27      467.99     34.48 o
 -15   3   8       58.20       63.59      9.54 o
 -14   3   8      107.58      120.49     12.90 o
 -13   3   8      555.83      549.53     38.75 o
 -12   3   8      738.72      825.79     95.48 o
 -11   3   8        2.20        9.65      5.97 o
 -10   3   8      242.36      276.40     18.68 o
  -9   3   8      597.16      684.22     56.46 o
  -8   3   8     1255.78     1172.89     77.02 o
  -7   3   8       58.51       56.57      8.18 o
  -6   3   8      327.32      327.03     15.71 o
  -5   3   8      147.15      144.35     11.65 o
  -4   3   8      254.86      251.21     12.79 o
  -3   3   8      113.51      132.39      8.24 o
  -2   3   8      621.01      570.99     18.60 o
  -1   3   8     2459.12     2449.21     52.34 o
   0   3   8     2156.89     2026.17    116.83 o
   1   3   8       58.83       52.81      8.60 o
   2   3   8      715.19      733.96     27.71 o
   3   3   8      867.88      850.91     36.68 o
   4   3   8      749.74      760.55     61.17 o
   5   3   8      735.17      719.34     27.68 o
   6   3   8       21.17       27.11      7.59 o
   7   3   8      244.78      207.99     17.44 o
   8   3   8       76.56       98.36     13.76 o
   9   3   8       27.55       22.88      9.91 o
  10   3   8        1.90        4.81      7.49 o
  11   3   8      334.93      318.22     30.16 o
  12   3   8      389.07      394.41     32.50 o
 -14   4   8       34.03       49.29      9.43 o
 -13   4   8       84.40      107.60     13.08 o
 -12   4   8       30.27       47.85     10.24 o
 -11   4   8      152.91      172.24     18.63 o
 -10   4   8      180.40      196.58     17.08 o
  -9   4   8       23.16       25.59      7.02 o
  -8   4   8      131.93      145.05     14.60 o
  -7   4   8     1039.50     1022.87     51.37 o
  -6   4   8      722.43      696.97     37.49 o
  -5   4   8      143.78      139.02     12.74 o
  -4   4   8       33.40       29.64      8.13 o
  -3   4   8      755.70      696.16     34.19 o
  -2   4   8      192.86      207.81     14.96 o
  -1   4   8        0.38        1.48      4.78 o
   0   4   8      298.85      272.47     17.27 o
   1   4   8      214.25      190.60     16.95 o
   2   4   8      741.63      677.60     33.60 o
   3   4   8        0.75        0.45      4.59 o
   4   4   8       77.36       76.65     12.35 o
   5   4   8       29.13       29.53      8.34 o
   6   4   8      534.67      453.52     31.55 o
   7   4   8       58.40       48.78     14.33 o
   8   4   8      162.52      152.67     23.62 o
   9   4   8      307.02      270.24     35.28 o
  10   4   8      102.33      126.06     22.21 o
  11   4   8        6.52       14.30     10.81 o
 -11   5   8        4.22       19.09      9.37 o
 -10   5   8       46.86       63.63     13.29 o
  -9   5   8      348.72      338.54     32.81 o
  -8   5   8      909.99      963.84     70.60 o
  -7   5   8       24.80       30.78      9.65 o
  -6   5   8      136.49      173.29     19.60 o
  -5   5   8      583.57      573.37     35.38 o
  -4   5   8      385.47      387.59     24.91 o
  -3   5   8      105.55      119.36     20.00 o
  -2   5   8       15.83       24.45      8.21 o
  -1   5   8      504.71      508.52     26.78 o
   0   5   8      231.31      239.57     25.67 o
   1   5   8       74.92       86.43     13.61 o
   2   5   8       91.04       96.40     14.60 o
   3   5   8      706.32      677.96     39.23 o
   4   5   8      404.93      413.92     31.21 o
   5   5   8       16.79       19.25      9.78 o
   6   5   8        2.50        6.46      8.73 o
   7   5   8      184.55      184.39     26.60 o
   8   5   8      374.04      383.39     73.46 o
  -6   6   8       37.67       62.00     14.06 o
  -5   6   8        9.55       16.42      8.33 o
  -4   6   8        1.11        4.60      8.16 o
  -3   6   8       11.77        9.46      7.60 o
  -2   6   8       61.44       79.21     14.49 o
  -1   6   8       42.50       42.84     11.38 o
   0   6   8        0.03        0.00      6.22 o
   1   6   8        4.65       10.52     12.13 o
   2   6   8        0.68        0.00     10.32 o
   3   6   8       14.47       16.42      9.13 o
 -17   1   9      610.07      606.21     40.78 o
 -16   1   9      896.07      933.87     48.77 o
 -15   1   9      132.56      130.09     21.67 o
 -14   1   9      331.92      316.50     26.82 o
 -13   1   9      811.08      829.68     63.97 o
 -12   1   9     2407.01     2454.36     66.53 o
 -11   1   9     3349.97     3495.88    212.34 o
 -10   1   9      305.69      272.12     25.70 o
  -9   1   9     3005.30     3189.71    214.32 o
  -8   1   9     3628.76     3669.32    268.36 o
  -7   1   9      288.96      255.33      9.27 o
  -6   1   9      544.34      706.99     24.52 o
  -5   1   9     2957.35     3074.69    147.04 o
  -4   1   9    11776.54    13319.24    567.76 o
  -3   1   9      116.54       90.24      5.96 o
  -2   1   9     2275.80     2551.03    119.42 o
  -1   1   9     5730.51     6219.04    278.51 o
   0   1   9     3244.93     3453.18    165.96 o
   1   1   9     1556.43     1452.92     85.76 o
   2   1   9     1110.17     1101.15     79.65 o
   3   1   9     1730.69     1543.54     96.43 o
   4   1   9     6147.37     5792.57    375.12 o
   5   1   9     1744.99     1707.15    121.13 o
   6   1   9      883.25      917.00     63.14 o
   7   1   9     1385.85     1364.59     91.68 o
   8   1   9     1265.35     1315.29     59.62 o
   9   1   9      633.42      716.56     43.40 o
  10   1   9      106.62      120.09     14.57 o
  11   1   9      340.38      384.77     40.87 o
  12   1   9      774.11      821.18     80.34 o
  13   1   9      136.08      143.40     32.49 o
  14   1   9       68.60       89.53     25.64 o
 -17   2   9       10.17       16.71     10.73 o
 -16   2   9       11.79       18.74     11.28 o
 -15   2   9      658.56      628.29     31.10 o
 -14   2   9      113.52      145.54     15.04 o
 -13   2   9      569.73      585.07     51.17 o
 -12   2   9      148.93      154.36     14.86 o
 -11   2   9        6.89       11.85      5.50 o
 -10   2   9      408.22      412.49     36.71 o
  -9   2   9     1419.81     1438.09    122.86 o
  -8   2   9      116.23      128.45     11.56 o
  -7   2   9      616.78      645.06     35.27 o
  -6   2   9      177.82      150.45     10.93 o
  -5   2   9        6.31       16.71      3.46 o
  -4   2   9      144.53      159.37      7.97 o
  -3   2   9      431.91      426.81     19.62 o
  -2   2   9     3905.72     3976.46    139.00 o
  -1   2   9     2331.02     2381.02     91.87 o
   0   2   9     1764.35     1768.26    129.82 o
   1   2   9      462.87      483.49     28.94 o
   2   2   9     2409.20     2321.04    124.55 o
   3   2   9     3503.08     3607.83    252.73 o
   4   2   9      139.45      176.68     14.14 o
   5   2   9      551.93      524.34     35.49 o
   6   2   9      904.76      852.97     76.12 o
   7   2   9       15.45       15.26      6.11 o
   8   2   9      313.72      293.80     21.21 o
   9   2   9      325.60      310.32     20.01 o
  10   2   9      103.22      109.42     14.93 o
  11   2   9       12.58       20.58     10.14 o
  12   2   9        0.23        4.11      7.88 o
  13   2   9       31.70       44.89     14.27 o
 -16   3   9      553.29      532.97     26.37 o
 -15   3   9       45.50       57.20      9.31 o
 -14   3   9      219.20      251.24     18.10 o
 -13   3   9      168.50      212.03     22.28 o
 -12   3   9      166.77      221.08     18.23 o
 -11   3   9        5.52        1.31      4.92 o
 -10   3   9       30.73       29.31      7.32 o
  -9   3   9      340.59      333.38     23.59 o
  -8   3   9      415.26      420.45     38.24 o
  -7   3   9      277.62      269.09     14.80 o
  -6   3   9      166.34      142.98     12.25 o
  -5   3   9     1479.24     1283.23     35.81 o
  -4   3   9     1739.00     1584.88     38.49 o
  -3   3   9      710.75      636.62     26.99 o
  -2   3   9        7.57        7.09      4.05 o
  -1   3   9     2019.25     1926.10     78.95 o
   0   3   9     1853.91     1794.51     91.72 o
   1   3   9       45.07       41.03      8.14 o
   2   3   9      173.22      183.69     17.19 o
   3   3   9      598.30      558.89     25.71 o
   4   3   9       21.61       31.47      8.04 o
   5   3   9      176.57      179.25     16.77 o
   6   3   9       43.76       48.33     12.16 o
   7   3   9      260.31      245.76     24.80 o
   8   3   9      284.19      293.28     20.99 o
   9   3   9      172.32      138.50     21.53 o
  10   3   9      114.67      114.27     20.27 o
  11   3   9      280.16      232.04     29.23 o
  12   3   9      160.70      163.00     25.10 o
 -14   4   9      542.73      606.25     57.28 o
 -13   4   9       34.91       43.79      9.87 o
 -12   4   9       38.80       63.08     10.91 o
 -11   4   9     1001.61     1045.93    108.36 o
 -10   4   9     1240.15     1208.49     98.02 o
  -9   4   9        1.79        5.35      5.49 o
  -8   4   9      517.24      466.20     21.58 o
  -7   4   9      591.98      593.92     42.25 o
  -6   4   9      820.26      768.44     34.45 o
  -5   4   9      582.20      596.17     42.15 o
  -4   4   9        9.20        9.72      6.03 o
  -3   4   9      903.63      875.72     32.40 o
  -2   4   9      398.70      357.14     27.23 o
  -1   4   9     1025.92      932.68     34.51 o
   0   4   9       19.42       19.25      6.85 o
   1   4   9        5.45       12.23      5.84 o
   2   4   9      964.34      851.82     33.56 o
   3   4   9      388.02      382.55     21.55 o
   4   4   9      138.00      123.58     15.09 o
   5   4   9      752.70      718.15     30.58 o
   6   4   9      544.01      566.12     32.29 o
   7   4   9      438.45      384.35     36.72 o
   8   4   9       52.56       54.60     15.40 o
   9   4   9       18.94       43.33     13.96 o
  10   4   9      101.31      124.08     22.47 o
 -11   5   9       14.79       22.24      7.92 o
 -10   5   9      154.32      164.48     17.36 o
  -9   5   9        2.78        3.83      7.74 o
  -8   5   9       36.09       42.10     11.01 o
  -7   5   9      277.24      303.89     24.45 o
  -6   5   9       63.20       78.37     14.01 o
  -5   5   9      358.18      342.23     26.98 o
  -4   5   9      104.51      108.60     16.03 o
  -3   5   9        0.15        4.33      5.59 o
  -2   5   9        0.13        0.00      5.48 o
  -1   5   9      121.58      108.27     18.69 o
   0   5   9       13.53        8.46     10.62 o
   1   5   9       16.79       19.61      6.93 o
   2   5   9        9.72        7.59      6.59 o
   3   5   9       16.81       15.60      7.06 o
   4   5   9       62.19       58.61     15.01 o
   5   5   9        9.24       12.56     11.57 o
   6   5   9        0.69        4.45      9.47 o
   7   5   9        0.37        6.84      9.41 o
  -6   6   9      158.73      216.18     23.63 o
  -5   6   9       73.22      134.47     18.84 o
  -4   6   9       45.91       52.31     11.83 o
  -3   6   9      350.52      352.92     27.00 o
  -2   6   9      483.17      560.88     31.11 o
  -1   6   9      320.52      310.55     26.89 o
   0   6   9        0.36        0.33      6.61 o
   1   6   9      269.48      265.96     41.20 o
   2   6   9      214.45      183.13     38.06 o
 -18   0  10      554.77      562.45     57.49 o
 -17   0  10     1052.85      963.10     72.26 o
 -16   0  10      118.30      135.18     33.51 o
 -15   0  10      810.32      764.17     60.18 o
 -14   0  10     1733.69     1613.22     83.08 o
 -13   0  10      280.94      305.25     36.16 o
 -12   0  10       33.05       41.15     16.73 o
 -11   0  10     3191.80     3149.43    102.21 o
 -10   0  10     9446.36     9470.79    100.70 o
  -9   0  10     4924.23     5040.29    127.87 o
  -8   0  10       36.67       30.67      9.10 o
  -7   0  10     3717.17     4125.46    391.49 o
  -6   0  10     6299.99     6971.10    618.05 o
  -5   0  10     6721.19     7604.84    551.40 o
  -4   0  10      108.43      115.86      9.02 o
  -3   0  10     1217.04     1216.85    100.29 o
  -2   0  10    10123.62    10688.39    751.49 o
  -1   0  10      421.06      401.15     30.57 o
   0   0  10     3345.79     3825.53    283.56 o
   1   0  10     4598.56     4825.04    355.11 o
   2   0  10     2713.32     2737.09    430.67 o
   3   0  10     1501.47     1522.95    143.89 o
   4   0  10       17.08       38.89      8.29 o
   5   0  10     5741.86     5357.48    666.07 o
   6   0  10     6963.81     6365.04    425.09 o
   7   0  10      843.07      767.98    117.35 o
   8   0  10      135.23      201.28     31.46 o
   9   0  10       14.57       29.80     15.56 o
  10   0  10     1692.00     1934.37     87.28 o
  11   0  10     1149.34     1361.50     75.74 o
  12   0  10      156.03      150.05     32.54 o
  13   0  10      180.97      234.89     39.29 o
  14   0  10       54.28       73.19     23.53 o
 -17   1  10       92.18      100.74     20.64 o
 -16   1  10      229.99      256.12     30.55 o
 -15   1  10      297.43      263.78     29.19 o
 -14   1  10        5.90       12.51      8.52 o
 -13   1  10      139.46      142.40     22.16 o
 -12   1  10      184.45      196.70     23.51 o
 -11   1  10       18.34       28.03      7.30 o
 -10   1  10     1197.21     1158.78     33.10 o
  -9   1  10      554.30      573.62     47.87 o
  -8   1  10      728.53      742.92     42.72 o
  -7   1  10      967.47     1013.32     55.27 o
  -6   1  10       10.47        8.72      2.72 o
  -5   1  10        3.46       10.55      2.85 o
  -4   1  10      979.81     1130.55     50.21 o
  -3   1  10     5427.40     6110.61    244.48 o
  -2   1  10      143.77      187.42     12.09 o
  -1   1  10       53.63       62.12      4.21 o
   0   1  10       15.47       16.80      2.38 o
   1   1  10      233.05      268.46     19.63 o
   2   1  10      225.39      245.45     23.42 o
   3   1  10     3673.62     3794.06    321.74 o
   4   1  10     1024.83      960.22     58.48 o
   5   1  10      482.62      507.73     24.89 o
   6   1  10        7.49        6.48      4.83 o
   7   1  10      300.91      293.74     18.80 o
   8   1  10      249.40      252.47     20.81 o
   9   1  10        2.87        9.39      6.02 o
  10   1  10      144.82      138.46     19.98 o
  11   1  10       24.83       25.74      8.78 o
  12   1  10       90.51      133.96     27.13 o
  13   1  10       24.63       56.12     22.99 o
 -17   2  10      189.49      218.34     36.23 o
 -16   2  10      110.49      118.61     22.18 o
 -15   2  10     1768.19     1666.31     64.07 o
 -14   2  10      809.67      809.91     67.44 o
 -13   2  10      574.55      639.59     51.77 o
 -12   2  10      144.99      168.42     15.66 o
 -11   2  10      775.48      872.30     86.20 o
 -10   2  10      578.34      619.27     47.59 o
  -9   2  10      302.20      276.99     22.07 o
  -8   2  10       85.17      104.44     10.74 o
  -7   2  10      280.87      243.26     24.66 o
  -6   2  10     2702.78     2545.73    118.26 o
  -5   2  10       66.99      103.96     10.52 o
  -4   2  10      257.00      281.61     13.25 o
  -3   2  10      882.62      830.61     33.10 o
  -2   2  10     3049.23     3102.81    126.08 o
  -1   2  10     4430.67     4416.40    180.98 o
   0   2  10      803.85      821.88     74.27 o
   1   2  10     3184.25     3262.20    173.73 o
   2   2  10     2880.28     2813.15    178.45 o
   3   2  10     1039.71      962.80     74.40 o
   4   2  10        2.72        5.59      4.58 o
   5   2  10      816.72      821.73     60.05 o
   6   2  10      938.41      851.80     81.78 o
   7   2  10      125.48      142.69     15.82 o
   8   2  10      111.21      108.56     14.03 o
   9   2  10      518.39      449.72     31.60 o
  10   2  10      666.12      587.75     42.24 o
  11   2  10      318.74      292.45     30.23 o
  12   2  10        0.30        0.00      8.86 o
  13   2  10       81.26       96.13     18.95 o
 -16   3  10      325.39      350.22     22.21 o
 -15   3  10      103.90      134.44     14.07 o
 -14   3  10       31.04       36.90      8.90 o
 -13   3  10      516.23      532.87     63.13 o
 -12   3  10      521.33      593.31     45.17 o
 -11   3  10      283.85      290.87     23.84 o
 -10   3  10      107.86      106.25     12.51 o
  -9   3  10      286.81      301.95     22.68 o
  -8   3  10     1243.66     1150.76    108.38 o
  -7   3  10      309.77      301.89     24.24 o
  -6   3  10       45.60       42.82      7.28 o
  -5   3  10      686.09      653.60     26.61 o
  -4   3  10      723.86      644.69     21.01 o
  -3   3  10      166.92      148.85     11.21 o
  -2   3  10       11.63       15.40      4.83 o
  -1   3  10      794.30      728.12     58.40 o
   0   3  10     1070.11     1124.57     72.35 o
   1   3  10       20.11       19.26      6.23 o
   2   3  10        1.95        3.65      4.79 o
   3   3  10        9.33       11.76      5.87 o
   4   3  10     1221.74     1025.50     34.12 o
   5   3  10      666.54      592.80     30.13 o
   6   3  10       25.82       32.29      8.72 o
   7   3  10       65.26      106.07     14.57 o
   8   3  10      372.44      324.10     21.13 o
   9   3  10      424.53      403.15     38.80 o
  10   3  10        0.00        0.00      7.85 o
  11   3  10      107.24       97.51     19.66 o
  12   3  10      210.76      221.40     31.80 o
 -14   4  10      287.17      317.70     51.90 o
 -13   4  10       17.27       18.97     11.46 o
 -12   4  10        1.62        6.64      6.09 o
 -11   4  10       50.57       61.12     11.19 o
 -10   4  10      437.64      446.93     22.50 o
  -9   4  10        4.66       12.02      6.02 o
  -8   4  10      783.30      771.80     52.69 o
  -7   4  10       77.04       81.76     11.24 o
  -6   4  10      436.55      418.21     23.97 o
  -5   4  10      437.30      422.66     23.41 o
  -4   4  10        6.14       10.52      6.13 o
  -3   4  10      266.87      266.28     19.57 o
  -2   4  10       13.27       18.27      7.32 o
  -1   4  10      163.98      187.70     15.11 o
   0   4  10      403.75      373.61     20.80 o
   1   4  10      762.06      788.01     42.73 o
   2   4  10      826.16      798.12     36.35 o
   3   4  10       57.46       70.34     11.84 o
   4   4  10       53.94       37.72      9.44 o
   5   4  10      134.89      138.16     18.56 o
   6   4  10      109.79      120.76     15.92 o
   7   4  10       39.12       32.39     13.17 o
   8   4  10        0.46        9.41      9.22 o
   9   4  10       60.18       47.01     14.87 o
  10   4  10       27.38       35.28     22.60 o
 -11   5  10       38.65       41.90      9.86 o
 -10   5  10       27.36       34.65     11.09 o
  -9   5  10      153.95      202.77     22.64 o
  -8   5  10     1005.42     1056.97     62.15 o
  -7   5  10      321.46      319.14     26.18 o
  -6   5  10       47.82       38.41     10.74 o
  -5   5  10      170.06      192.04     20.93 o
  -4   5  10      493.80      483.86     27.22 o
  -3   5  10      227.88      254.08     23.25 o
  -2   5  10        0.45        0.00      4.89 o
  -1   5  10      279.39      306.38     23.45 o
   0   5  10      227.34      217.85     25.96 o
   1   5  10      179.64      197.13     19.98 o
   2   5  10        1.24        5.36      6.84 o
   3   5  10      485.42      432.64     26.24 o
   4   5  10      530.69      540.97     28.88 o
   5   5  10       43.76       79.05     16.97 o
   6   5  10        5.02        7.88      9.08 o
   7   5  10       55.89       54.72     15.43 o
  -5   6  10       35.32       56.73     12.49 o
  -4   6  10        5.55        6.17      7.77 o
  -3   6  10        0.11        8.46      8.29 o
  -2   6  10        0.01        0.18      7.06 o
  -1   6  10        1.17        7.15      7.65 o
   0   6  10        9.47       15.30      7.97 o
   1   6  10        1.41        0.00      7.79 o
 -17   1  11      195.89      204.74     29.25 o
 -16   1  11      949.46      871.45     47.48 o
 -15   1  11      339.57      296.77     31.14 o
 -14   1  11        1.22        0.00      6.70 o
 -13   1  11      800.06      789.44     50.54 o
 -12   1  11     1387.32     1440.15    103.46 o
 -11   1  11     5242.89     5357.76    400.96 o
 -10   1  11        0.03        1.20      4.11 o
  -9   1  11     5737.76     6088.30    355.66 o
  -8   1  11     3891.23     4129.44    248.55 o
  -7   1  11     2033.25     2123.45     97.63 o
  -6   1  11      179.00      197.81     11.00 o
  -5   1  11     1054.95     1051.67     49.67 o
  -4   1  11     6575.71     7036.48    332.90 o
  -3   1  11     1269.34     1200.96     45.14 o
  -2   1  11        0.35        1.91      1.72 o
  -1   1  11     2510.98     2636.75    125.93 o
   0   1  11     4956.02     5236.60    254.03 o
   1   1  11     1409.36     1314.21    107.65 o
   2   1  11       50.33       70.58      9.47 o
   3   1  11      973.76      912.02     66.04 o
   4   1  11     1374.14     1317.95    134.46 o
   5   1  11     1357.61     1208.49     40.16 o
   6   1  11       18.38       17.93      6.30 o
   7   1  11     1061.12     1039.05    110.97 o
   8   1  11     1740.07     1739.89    124.85 o
   9   1  11      731.74      720.71     90.42 o
  10   1  11       24.51       34.35     11.99 o
  11   1  11      144.32      159.67     22.86 o
  12   1  11      605.74      687.89     48.49 o
  13   1  11      321.15      386.76     44.67 o
 -17   2  11       45.66       40.98     15.64 o
 -16   2  11       46.69       58.70     16.07 o
 -15   2  11      762.79      682.13     46.11 o
 -14   2  11      406.95      463.38     45.91 o
 -13   2  11      649.12      657.50     49.00 o
 -12   2  11      385.46      373.80     27.36 o
 -11   2  11      706.21      712.94     48.97 o
 -10   2  11      287.02      291.24     18.28 o
  -9   2  11      147.39      148.01     13.26 o
  -8   2  11        3.43        3.28      3.94 o
  -7   2  11      308.12      307.68     17.08 o
  -6   2  11      314.03      291.69     14.01 o
  -5   2  11      167.24      193.98     11.69 o
  -4   2  11      958.99     1067.10     56.39 o
  -3   2  11      456.64      433.11     20.50 o
  -2   2  11     1997.56     2047.57     75.51 o
  -1   2  11     1626.55     1520.59    106.93 o
   0   2  11       45.54       66.24     11.65 o
   1   2  11     1445.73     1548.89    113.68 o
   2   2  11      367.12      340.95     18.29 o
   3   2  11      186.21      171.97     16.19 o
   4   2  11       61.00       48.75      9.26 o
   5   2  11      173.43      173.96     16.21 o
   6   2  11      704.85      685.71     41.48 o
   7   2  11      135.25      148.49     16.65 o
   8   2  11       69.65       66.64     11.45 o
   9   2  11       64.53       73.62     12.83 o
  10   2  11      108.55      141.21     17.29 o
  11   2  11      130.52      143.45     22.37 o
  12   2  11       10.22       12.78      9.74 o
 -15   3  11       91.49      104.72     12.29 o
 -14   3  11       45.05       44.88     10.89 o
 -13   3  11       99.35      115.18     14.51 o
 -12   3  11      386.51      407.77     33.67 o
 -11   3  11      130.42      163.08     17.43 o
 -10   3  11        8.15       18.32      6.72 o
  -9   3  11      145.10      179.64     15.24 o
  -8   3  11      341.42      345.49     27.27 o
  -7   3  11      251.88      225.22     14.31 o
  -6   3  11       11.56        8.18      4.54 o
  -5   3  11      525.98      484.07     18.77 o
  -4   3  11      633.31      564.71     28.65 o
  -3   3  11      119.05      133.42     11.59 o
  -2   3  11      128.87      127.67     11.79 o
  -1   3  11       30.07       44.30      7.53 o
   0   3  11     1923.03     1889.92    109.27 o
   1   3  11      274.47      281.26     18.10 o
   2   3  11      363.31      359.51     19.98 o
   3   3  11       73.94       75.75     11.59 o
   4   3  11      853.44      841.14     31.55 o
   5   3  11     1287.08     1223.17     64.60 o
   6   3  11      303.07      331.82     29.60 o
   7   3  11      586.94      519.53     27.35 o
   8   3  11      385.32      344.90     22.45 o
   9   3  11       77.63      103.61     20.26 o
  10   3  11       19.30       10.16     10.38 o
  11   3  11      245.71      215.44     42.49 o
 -14   4  11      148.71      168.59     22.54 o
 -13   4  11      107.78      156.31     20.89 o
 -12   4  11       16.75       24.96      8.21 o
 -11   4  11      309.37      372.13     30.14 o
 -10   4  11      770.03      766.49     43.98 o
  -9   4  11      575.72      515.25     26.63 o
  -8   4  11        6.81        3.28      4.96 o
  -7   4  11      604.49      545.39     38.13 o
  -6   4  11      577.14      622.55     34.95 o
  -5   4  11     1024.70      977.97     78.00 o
  -4   4  11      313.99      288.94     20.02 o
  -3   4  11       26.67       25.29      8.41 o
  -2   4  11      675.68      616.96     40.99 o
  -1   4  11       35.13       34.53      8.83 o
   0   4  11       39.67       42.09     10.80 o
   1   4  11      133.75      141.76     16.30 o
   2   4  11      654.27      652.71     34.42 o
   3   4  11      103.31      128.97     16.24 o
   4   4  11        1.47        0.00      4.98 o
   5   4  11      160.78      153.17     18.26 o
   6   4  11      512.98      504.96     31.15 o
   7   4  11      493.70      482.94     35.42 o
   8   4  11      118.24      124.97     22.62 o
   9   4  11        3.86       18.72     19.25 o
 -11   5  11       27.34       47.74     12.36 o
 -10   5  11        9.72       16.95     10.31 o
  -9   5  11        0.78        4.98     16.15 o
  -8   5  11      167.27      186.70     21.73 o
  -7   5  11      108.42      103.16     15.57 o
  -6   5  11      165.36      192.79     22.04 o
  -5   5  11      431.30      454.02     26.82 o
  -4   5  11      265.94      245.40     23.31 o
  -3   5  11        0.42        2.55      6.00 o
  -2   5  11       58.99       61.38     12.09 o
  -1   5  11        0.66        2.10      6.52 o
   0   5  11        1.77        2.99      6.94 o
   1   5  11       15.96       32.26      8.99 o
   2   5  11       43.41       46.34     10.59 o
   3   5  11       29.16       31.92      9.32 o
   4   5  11        9.09        4.23     10.50 o
   5   5  11       59.16       73.73     16.66 o
   6   5  11        1.88        1.85      8.14 o
  -3   6  11      284.85      288.03     26.71 o
  -2   6  11      486.78      478.72     43.70 o
  -1   6  11      210.79      257.12     25.60 o
 -17   0  12      938.39      925.18     71.63 o
 -16   0  12      182.62      137.43     33.02 o
 -15   0  12      198.97      186.06     36.65 o
 -14   0  12      282.98      294.24     42.08 o
 -13   0  12      180.86      193.65     34.54 o
 -12   0  12      105.73      100.54     24.90 o
 -11   0  12     2578.93     2384.83     91.00 o
  -9   0  12     4447.33     4489.46    444.53 o
  -8   0  12      324.62      309.76     15.95 o
  -7   0  12     4577.77     5216.89    481.05 o
  -6   0  12     7193.10     7931.10    736.36 o
  -5   0  12    16439.80    18447.28   1162.72 o
  -4   0  12      520.47      597.62     41.83 o
  -3   0  12     4109.37     4646.35    360.70 o
  -2   0  12     1579.81     1624.57    143.18 o
  -1   0  12       78.57       70.48      7.83 o
   0   0  12     1365.54     1368.82    103.76 o
   1   0  12     2292.99     2192.01    192.53 o
   2   0  12     1485.53     1205.49    102.84 o
   3   0  12      659.21      630.90     78.97 o
   4   0  12      392.87      367.72     23.09 o
   5   0  12     3448.73     3359.30    566.83 o
   6   0  12     2635.40     2846.05     98.39 o
   7   0  12      134.32      174.57     31.31 o
   8   0  12       14.95       13.60     13.65 o
   9   0  12       55.66       61.21     22.02 o
  10   0  12      201.96      233.47     38.70 o
  11   0  12     1661.75     1838.57     93.11 o
  12   0  12        9.37        9.25     12.13 o
  13   0  12      152.15      195.41     38.41 o
 -17   1  12        4.38       13.67     10.42 o
 -16   1  12      104.20      140.58     24.32 o
 -15   1  12      238.67      243.83     29.33 o
 -14   1  12      235.26      165.14     23.57 o
 -13   1  12      575.55      485.76     32.44 o
 -12   1  12      198.42      187.19     15.53 o
 -11   1  12       18.17       27.50      6.65 o
 -10   1  12     1074.73     1048.97     73.32 o
  -9   1  12      501.49      547.05     48.46 o
  -8   1  12     1401.28     1480.68    108.21 o
  -7   1  12      100.11      105.20      8.08 o
  -6   1  12        1.68        2.33      2.72 o
  -5   1  12       70.13       83.30      7.26 o
  -4   1  12       45.42       57.09      7.54 o
  -3   1  12        6.60        8.21      2.56 o
  -2   1  12       15.44       16.32      2.91 o
  -1   1  12      132.32      117.03      8.66 o
   0   1  12     1130.11     1116.96     62.57 o
   1   1  12      150.80      149.57     12.07 o
   2   1  12       74.93       80.70     12.45 o
   3   1  12        5.22       13.53      5.48 o
   4   1  12      379.32      352.37     49.83 o
   5   1  12      365.57      338.94     22.88 o
   6   1  12       22.48       27.63      7.53 o
   7   1  12      158.58      165.85     22.66 o
   8   1  12        0.76        9.36      6.38 o
   9   1  12        5.97        1.03      7.19 o
  10   1  12      130.38      163.17     22.91 o
  11   1  12       75.09      115.69     20.23 o
  12   1  12       20.96       52.58     14.91 o
 -16   2  12        1.17        9.57      9.10 o
 -15   2  12      847.66      787.51     57.61 o
 -14   2  12      806.31      794.79     76.01 o
 -13   2  12      343.31      335.98     19.39 o
 -12   2  12       88.71       70.78     11.18 o
 -11   2  12      108.70      140.31     20.41 o
 -10   2  12      454.40      486.89     38.58 o
  -9   2  12     1078.65     1053.83     39.40 o
  -8   2  12        7.78       14.69      5.00 o
  -7   2  12       24.23       24.56      5.89 o
  -6   2  12      785.44      688.14     29.34 o
  -5   2  12     1369.46     1495.47     84.51 o
  -4   2  12       18.48       18.35      3.76 o
  -3   2  12     1105.61     1082.32     45.93 o
  -2   2  12     3993.71     4079.53    241.70 o
  -1   2  12     2326.88     2177.09    140.40 o
   0   2  12     1032.25      952.88     70.65 o
   1   2  12      128.18      141.05     23.53 o
   2   2  12     1834.96     1743.57    115.19 o
   3   2  12      984.95      847.78     69.57 o
   4   2  12      402.52      378.12     20.57 o
   5   2  12      140.77      130.23     15.35 o
   6   2  12      853.25      729.73     29.66 o
   7   2  12      269.26      270.53     20.47 o
   8   2  12       67.18       95.73     14.12 o
   9   2  12      327.35      303.19     22.07 o
  10   2  12     1175.66     1125.80     58.51 o
  11   2  12      390.28      418.60     36.11 o
  12   2  12       18.24       18.69     16.88 o
 -15   3  12      156.23      218.86     31.22 o
 -14   3  12       17.52       18.61      8.03 o
 -13   3  12       34.21       47.37     10.15 o
 -12   3  12      434.24      439.57     35.27 o
 -11   3  12      721.08      695.76     43.38 o
 -10   3  12       42.65       41.24      9.36 o
  -9   3  12      223.53      219.27     20.15 o
  -8   3  12      883.64      805.25     39.57 o
  -7   3  12      509.49      452.87     22.15 o
  -6   3  12       10.80       13.41      5.03 o
  -5   3  12      347.85      331.08     28.32 o
  -4   3  12      964.43      920.98     62.09 o
  -3   3  12     3006.73     3138.47    175.22 o
  -2   3  12      129.84      155.26     13.21 o
  -1   3  12      551.14      456.54     31.19 o
   0   3  12      182.99      189.56     21.60 o
   1   3  12       22.02       23.31      7.13 o
   2   3  12     1506.24     1450.17    119.38 o
   3   3  12      159.35      163.67     16.83 o
   4   3  12     1862.22     1814.96    125.76 o
   5   3  12       68.08       91.26     14.01 o
   6   3  12       52.66       48.91     10.75 o
   7   3  12       55.84       83.44     15.90 o
   8   3  12      320.02      283.34     27.48 o
   9   3  12      356.80      339.77     31.55 o
  10   3  12       46.59       60.54     16.05 o
 -13   4  12       74.71       95.28     13.68 o
 -12   4  12        0.82        3.48      6.03 o
 -11   4  12       55.36       63.63     11.25 o
 -10   4  12       51.10       48.69      9.64 o
  -9   4  12       37.77       56.66     10.07 o
  -8   4  12        1.94        8.72      7.05 o
  -7   4  12        1.52        0.26      6.37 o
  -6   4  12      481.48      423.41     25.10 o
  -5   4  12      418.37      417.56     46.70 o
  -4   4  12       50.35       45.53     10.52 o
  -3   4  12       91.32       90.66     14.53 o
  -2   4  12      508.55      436.14     24.44 o
  -1   4  12      145.83      158.98     14.92 o
   0   4  12       22.03       22.82      7.28 o
   1   4  12      346.14      355.86     21.74 o
   2   4  12      384.60      344.21     21.86 o
   3   4  12       23.51       39.62      9.71 o
   4   4  12        8.12        6.54      6.36 o
   5   4  12        3.89        8.62      6.63 o
   6   4  12       45.83       64.42     12.53 o
   7   4  12      207.10      186.81     26.46 o
   8   4  12       64.80       71.15     17.19 o
 -10   5  12        0.24        7.52      8.57 o
  -9   5  12      208.60      251.51     25.54 o
  -8   5  12      372.41      442.70     41.82 o
  -7   5  12      372.65      381.39     28.45 o
  -6   5  12      126.67      163.50     20.05 o
  -5   5  12       20.55       17.85      7.61 o
  -4   5  12      571.32      552.09     30.36 o
  -3   5  12      294.30      308.31     24.77 o
  -2   5  12       10.45       12.57      7.46 o
  -1   5  12       81.42       97.27     15.93 o
   0   5  12      421.24      405.14     25.94 o
   1   5  12      310.84      341.16     39.14 o
   2   5  12        2.05        0.38      5.99 o
   3   5  12      102.23      105.17     15.96 o
   4   5  12      338.00      318.84     23.72 o
   5   5  12      322.68      368.52     43.37 o
 -17   1  13       16.59       25.47     11.57 o
 -16   1  13     1347.00     1342.71     59.75 o
 -15   1  13      631.19      578.57     38.16 o
 -14   1  13       42.67       40.84     13.21 o
 -13   1  13      335.90      324.02     32.21 o
 -12   1  13      934.36     1039.38     74.48 o
 -11   1  13      979.56     1045.56     87.18 o
 -10   1  13       93.26      106.49     11.69 o
  -9   1  13     2460.37     2479.25    200.76 o
  -8   1  13     2575.54     2619.94    148.29 o
  -7   1  13     3268.40     3450.15    158.42 o
  -6   1  13      750.60      729.74     26.67 o
  -5   1  13      549.08      527.79     19.01 o
  -4   1  13     2629.69     2669.89    126.11 o
  -3   1  13     4700.75     4901.48    216.62 o
  -2   1  13     1311.22     1399.88     78.24 o
  -1   1  13     1124.81     1151.29     63.39 o
   0   1  13     3111.87     3212.55    198.93 o
   1   1  13     1246.30     1138.90     88.51 o
   2   1  13       82.99       97.30     11.84 o
   3   1  13      503.98      489.09     48.01 o
   4   1  13     1029.01      970.06     87.95 o
   5   1  13     1078.84      982.53     64.76 o
   6   1  13       38.42       34.73      8.61 o
   7   1  13      543.60      562.05     31.28 o
   8   1  13      442.72      547.61     34.35 o
   9   1  13      342.41      376.73     29.20 o
  10   1  13      224.95      288.88     30.67 o
  11   1  13       77.18       89.65     18.98 o
  12   1  13      421.52      553.34     37.88 o
 -16   2  13       16.88       10.52      9.96 o
 -15   2  13      228.51      258.08     52.52 o
 -14   2  13      846.56      805.32     51.20 o
 -13   2  13      265.30      280.16     29.59 o
 -12   2  13       10.29       16.33      6.75 o
 -11   2  13      101.96      114.98     13.09 o
 -10   2  13       70.10       73.55     10.67 o
  -9   2  13      211.02      218.27     15.48 o
  -8   2  13        0.55        5.03      4.10 o
  -7   2  13      231.06      218.81     13.89 o
  -6   2  13      921.20      870.00     47.19 o
  -5   2  13      218.34      235.77     15.49 o
  -4   2  13       21.81       28.93      4.98 o
  -3   2  13      358.80      349.23     16.57 o
  -2   2  13      792.31      766.69     50.47 o
  -1   2  13      740.31      696.29     43.24 o
   0   2  13      916.93      898.28     60.32 o
   1   2  13       68.47       67.68     10.69 o
   2   2  13        7.63        9.00      5.95 o
   3   2  13       13.38        9.36      5.92 o
   4   2  13       79.03       70.38     11.38 o
   5   2  13        4.69        6.69      7.74 o
   6   2  13       59.80       76.54     12.58 o
   7   2  13      210.02      223.79     22.08 o
   8   2  13       45.78       50.05     10.74 o
   9   2  13       27.21       31.48      9.26 o
  10   2  13      233.47      230.57     22.62 o
  11   2  13      131.16      139.05     23.44 o
 -15   3  13      511.78      508.56     29.02 o
 -14   3  13       21.57       24.70      8.43 o
 -13   3  13      226.25      246.19     33.18 o
 -12   3  13      671.30      660.81     62.11 o
 -11   3  13      563.57      535.15     43.24 o
 -10   3  13      100.55      102.26     12.56 o
  -9   3  13        1.63        4.03      5.20 o
  -8   3  13       91.59      114.51     12.69 o
  -7   3  13      444.66      433.16     24.33 o
  -6   3  13       86.99       93.37     13.59 o
  -5   3  13      326.13      313.95     19.97 o
  -4   3  13      249.67      238.77     18.79 o
  -3   3  13       51.64       63.23      9.00 o
  -2   3  13       14.89       18.80      6.09 o
  -1   3  13      640.20      606.93     27.26 o
   0   3  13     2520.54     2208.69     86.00 o
   1   3  13     3840.88     3832.11    299.70 o
   2   3  13        6.91        8.33      6.27 o
   3   3  13      165.28      161.42     17.53 o
   4   3  13      617.29      577.96     40.30 o
   5   3  13      442.97      445.28     25.07 o
   6   3  13      256.21      222.98     22.90 o
   7   3  13       77.47       88.59     14.74 o
   8   3  13      283.77      273.29     22.91 o
   9   3  13       89.70      100.83     15.82 o
  10   3  13        1.80       12.91     10.03 o
 -13   4  13      237.91      310.35     44.61 o
 -12   4  13       47.91       47.90      9.91 o
 -11   4  13       48.23       61.83     10.55 o
 -10   4  13      455.08      477.37     28.47 o
  -9   4  13      789.20      742.89     34.68 o
  -8   4  13      275.63      267.01     24.00 o
  -7   4  13      245.89      249.52     23.08 o
  -6   4  13      549.47      573.05     35.77 o
  -5   4  13     1298.25     1125.94     59.72 o
  -4   4  13      584.15      522.26     34.63 o
  -3   4  13       29.37       42.61     10.36 o
  -2   4  13      621.55      608.61     29.35 o
  -1   4  13      834.17      786.07     43.00 o
   0   4  13        1.80        8.87      5.63 o
   1   4  13      138.40      138.44     16.74 o
   2   4  13      215.78      250.36     22.03 o
   3   4  13      307.95      302.34     24.84 o
   4   4  13      137.78      149.14     18.48 o
   5   4  13      136.01      132.28     18.09 o
   6   4  13      408.90      380.53     33.66 o
   7   4  13      291.74      276.29     68.13 o
   8   4  13       59.41       78.20     21.40 o
 -10   5  13       14.63       36.81     11.87 o
  -9   5  13      112.93      106.47     17.58 o
  -8   5  13       33.23       39.77     11.50 o
  -7   5  13       29.27       31.64     10.57 o
  -6   5  13        9.00        8.02      8.70 o
  -5   5  13       35.91       62.00     13.23 o
  -4   5  13      161.93      156.52     19.81 o
  -3   5  13      107.50      132.39     18.34 o
  -2   5  13        0.48        6.55      6.58 o
  -1   5  13       32.41       26.17      9.21 o
   0   5  13        1.11        2.94      7.21 o
   1   5  13        7.97       15.32      8.05 o
   2   5  13       23.15       35.24      9.46 o
   3   5  13       90.40       91.36     14.80 o
   4   5  13       93.23      116.92     16.72 o
 -17   0  14     1044.90     1044.07     76.96 o
 -16   0  14      279.42      277.85     44.91 o
 -15   0  14      106.60       86.89     26.03 o
 -14   0  14      219.32      228.29     38.70 o
 -13   0  14       41.30       78.92     23.88 o
 -12   0  14      689.02      672.38     52.20 o
 -11   0  14        3.20        8.51     10.71 o
 -10   0  14    11220.48    12408.92   1735.49 o
  -9   0  14     2969.91     3112.87    354.51 o
  -8   0  14       79.69       99.76     11.82 o
  -7   0  14      486.10      505.23     48.43 o
  -6   0  14      379.16      419.39     50.44 o
  -5   0  14     4815.09     5236.47    419.19 o
  -4   0  14     2678.86     2935.96    168.90 o
  -3   0  14     2938.10     3054.43    235.86 o
  -2   0  14      606.51      506.42     41.61 o
  -1   0  14     1642.00     1505.41    146.39 o
   0   0  14      823.87      745.11     70.45 o
   1   0  14     1321.07     1376.07    110.86 o
   2   0  14     3158.07     3072.26    361.71 o
   3   0  14      661.66      684.08     47.85 o
   4   0  14     1562.49     1959.17     82.39 o
   5   0  14       24.90       37.77     16.34 o
   6   0  14      928.54     1067.65     65.22 o
   7   0  14      207.22      192.72     35.28 o
   8   0  14        5.50        4.11     11.20 o
   9   0  14       90.25       98.44     26.47 o
  10   0  14       48.53       64.88     22.99 o
  11   0  14      383.81      430.01     47.26 o
 -17   1  14        0.05        5.61      9.21 o
 -16   1  14       65.87       61.41     16.13 o
 -15   1  14      114.23      129.78     22.27 o
 -14   1  14      142.35      140.94     22.89 o
 -13   1  14       61.27       69.78     13.17 o
 -12   1  14     1029.61     1021.98     89.32 o
 -11   1  14      705.70      730.38     33.75 o
 -10   1  14      151.09      163.90     14.60 o
  -9   1  14       33.27       28.57      6.54 o
  -8   1  14        6.93       12.63      5.21 o
  -7   1  14      231.80      238.37     14.41 o
  -6   1  14       10.64       17.28      4.35 o
  -5   1  14      297.94      281.19     15.43 o
  -4   1  14        3.46        4.69      2.99 o
  -3   1  14        7.29       16.33      3.61 o
  -2   1  14       92.41       92.94      6.70 o
  -1   1  14       20.69       30.42      5.92 o
   0   1  14        0.69        7.17      3.82 o
   1   1  14      313.99      306.51     27.29 o
   2   1  14      603.69      603.71     55.15 o
   3   1  14       94.10       97.17     12.40 o
   4   1  14       74.98       67.66     10.97 o
   5   1  14        0.67        5.59      5.75 o
   6   1  14        9.27        2.88      6.13 o
   7   1  14       41.34       46.29     12.95 o
   8   1  14       88.02       97.76     18.19 o
   9   1  14       35.86       47.68     14.63 o
  10   1  14       18.78       34.92     12.23 o
  11   1  14       41.50       41.99     12.30 o
 -16   2  14      159.80      171.19     26.76 o
 -15   2  14        7.87       18.20      9.40 o
 -14   2  14      658.84      680.96     56.67 o
 -13   2  14     1001.22      958.08     75.43 o
 -12   2  14      581.79      540.79     29.33 o
 -11   2  14       50.44       42.07      9.05 o
 -10   2  14      916.49      879.62     64.72 o
  -9   2  14     1009.87      971.87     37.94 o
  -8   2  14       19.30       27.59      6.48 o
  -7   2  14      299.50      296.29     20.42 o
  -6   2  14     1292.17     1221.56     61.68 o
  -5   2  14     2300.13     2108.43     77.38 o
  -4   2  14      358.65      372.42     30.91 o
  -3   2  14       59.32       72.24      9.24 o
  -2   2  14     1308.72     1185.21     97.82 o
  -1   2  14     2069.00     1935.49    144.17 o
   0   2  14      241.89      221.36     19.72 o
   1   2  14      155.41      155.92     13.21 o
   2   2  14      336.20      294.61     18.46 o
   3   2  14     2576.26     2366.23    176.30 o
   4   2  14      334.58      313.90     19.92 o
   5   2  14      152.97      161.40     17.59 o
   6   2  14      781.94      837.35     76.03 o
   7   2  14      810.62      804.41     55.60 o
   8   2  14      179.76      176.75     19.60 o
   9   2  14       90.30      106.64     15.72 o
  10   2  14      444.34      483.45     34.90 o
 -15   3  14       97.68      143.89     16.61 o
 -14   3  14      210.81      231.07     28.31 o
 -13   3  14        8.41       16.49      8.11 o
 -12   3  14      125.80      148.67     16.07 o
 -11   3  14      435.83      423.59     30.77 o
 -10   3  14      262.64      275.98     19.07 o
  -9   3  14       40.85       37.16      7.91 o
  -8   3  14     1098.61     1025.14     75.77 o
  -7   3  14      191.26      240.68     21.25 o
  -6   3  14        6.09        3.91      5.51 o
  -5   3  14       14.57       14.44      7.46 o
  -4   3  14      655.31      555.06     26.68 o
  -3   3  14     4065.33     3749.15    185.72 o
  -2   3  14      911.44      837.64     61.52 o
  -1   3  14      307.78      318.72     28.28 o
   0   3  14      133.68      144.43     14.17 o
   1   3  14      324.16      389.96     27.02 o
   2   3  14      399.41      430.28     26.30 o
   3   3  14       34.42       29.90      9.24 o
   4   3  14      339.79      335.82     23.22 o
   5   3  14      143.45      156.98     18.75 o
   6   3  14       21.47       39.13      9.94 o
   7   3  14       50.66       48.77     11.39 o
   8   3  14      126.68      151.60     19.54 o
   9   3  14      147.83      113.79     16.99 o
 -13   4  14      184.44      219.29     20.60 o
 -12   4  14       26.55       27.27      8.11 o
 -11   4  14       50.74       75.17     14.45 o
 -10   4  14       69.59       91.30     16.19 o
  -9   4  14      309.97      311.73     28.04 o
  -8   4  14      314.20      296.28     29.85 o
  -7   4  14       20.60       11.82     10.81 o
  -6   4  14      169.43      178.28     20.31 o
  -5   4  14      157.25      192.75     20.94 o
  -4   4  14       97.72       85.90     14.21 o
  -3   4  14      185.72      188.47     20.32 o
  -2   4  14       73.01       85.02     16.10 o
  -1   4  14      135.87      138.24     17.74 o
   0   4  14       24.15       28.67      7.83 o
   1   4  14       68.64       70.22     10.98 o
   2   4  14      138.24      151.42     18.38 o
   3   4  14        4.16       27.60      8.91 o
   4   4  14       35.11       30.12      8.94 o
   5   4  14       19.23       23.06      8.64 o
   6   4  14      289.89      245.53     24.03 o
   7   4  14      176.99      194.32     27.80 o
  -9   5  14       66.30       74.24     14.76 o
  -8   5  14      152.49      169.89     21.44 o
  -7   5  14      420.47      459.84     39.25 o
  -6   5  14      290.23      271.49     25.88 o
  -5   5  14        2.98        7.17      7.33 o
  -4   5  14      385.64      383.74     31.20 o
  -3   5  14      466.78      449.84     28.52 o
  -2   5  14       61.25       66.13     13.53 o
  -1   5  14       57.09       59.30     12.99 o
   0   5  14      307.91      343.29     26.80 o
   1   5  14      207.45      220.82     24.01 o
   2   5  14       39.02       68.66     19.37 o
   3   5  14       17.42        6.55      7.26 o
 -16   1  15      746.44      689.61     43.57 o
 -15   1  15      811.66      807.82     45.65 o
 -14   1  15      134.03      175.74     25.27 o
 -13   1  15       61.55       75.53     13.67 o
 -12   1  15      362.01      374.17     41.31 o
 -11   1  15      321.17      333.15     24.03 o
 -10   1  15      382.37      381.33     27.35 o
  -9   1  15        9.31       19.06      5.75 o
  -8   1  15     2140.11     2063.05    157.81 o
  -7   1  15     2742.21     2686.76    141.67 o
  -6   1  15     1282.58     1219.81     64.94 o
  -5   1  15       59.43       60.91      7.14 o
  -4   1  15     2794.41     3007.42    126.34 o
  -3   1  15     2629.96     2677.11    118.65 o
  -2   1  15      677.14      606.74     41.81 o
  -1   1  15      117.32      115.09     10.83 o
   0   1  15     1085.66      998.92     55.34 o
   1   1  15     1131.66     1014.90     85.35 o
   2   1  15      549.23      474.02     39.61 o
   3   1  15       30.01       33.26      8.45 o
   4   1  15      654.87      625.08     30.00 o
   5   1  15     1951.78     1872.15    157.20 o
   6   1  15      304.89      344.73     27.55 o
   7   1  15       40.69       44.16     13.06 o
   8   1  15       48.23       78.50     16.76 o
   9   1  15      220.21      262.79     30.53 o
  10   1  15      424.34      444.56     34.37 o
 -16   2  15       10.61       25.83     11.59 o
 -15   2  15        0.40        0.38      6.99 o
 -14   2  15      393.38      421.95     49.31 o
 -13   2  15      188.28      209.00     18.70 o
 -12   2  15       83.62       96.80     13.26 o
 -11   2  15        3.64        8.32      5.99 o
 -10   2  15      148.25      160.72     14.82 o
  -9   2  15      366.83      375.56     23.21 o
  -8   2  15       11.15       14.30      5.23 o
  -7   2  15       65.79       60.64      8.68 o
  -6   2  15      114.34      108.44     11.32 o
  -5   2  15      115.58      124.27     17.99 o
  -4   2  15       16.16       11.62      5.14 o
  -3   2  15      139.90      154.10     19.10 o
  -2   2  15      718.63      718.91     47.53 o
  -1   2  15      166.62      188.50     14.52 o
   0   2  15      192.67      186.70     14.01 o
   1   2  15      366.79      330.37     21.01 o
   2   2  15       90.94      117.11     14.74 o
   3   2  15      537.52      517.96     25.56 o
   4   2  15      562.65      536.12     38.53 o
   5   2  15       12.87       16.27      7.72 o
   6   2  15       35.25       29.84      9.52 o
   7   2  15      140.10      165.55     19.25 o
   8   2  15      135.40      159.77     19.36 o
   9   2  15        2.36        0.00      7.70 o
  10   2  15       16.52       37.21     12.02 o
 -14   3  15       40.76       59.92     11.03 o
 -13   3  15      193.02      213.58     19.65 o
 -12   3  15      445.57      453.53     35.42 o
 -11   3  15     1403.62     1283.51    104.61 o
 -10   3  15      569.36      530.81     39.16 o
  -9   3  15       13.22       19.33      8.65 o
  -8   3  15      127.40      159.95     18.76 o
  -7   3  15      223.17      245.52     21.86 o
  -6   3  15      771.65      609.68     36.17 o
  -5   3  15      153.48      150.75     17.86 o
  -4   3  15      730.71      644.19     43.64 o
  -3   3  15      583.52      530.61     30.09 o
  -2   3  15        2.28        8.42      5.35 o
  -1   3  15      112.12      129.44     13.60 o
   0   3  15      366.47      372.70     25.62 o
   1   3  15     1830.10     1671.86     98.11 o
   2   3  15       39.15       40.74     10.51 o
   3   3  15       33.73       39.25     10.09 o
   4   3  15       86.45       91.93     14.63 o
   5   3  15      148.16      175.57     19.95 o
   6   3  15       81.89       65.20     12.88 o
   7   3  15       13.42        0.00      6.50 o
   8   3  15      120.51      123.95     17.14 o
 -12   4  15      119.03      114.22     17.92 o
 -11   4  15        9.76       15.70      9.26 o
 -10   4  15      198.31      199.67     23.08 o
  -9   4  15      450.53      449.56     44.82 o
  -8   4  15      416.82      388.03     25.62 o
  -7   4  15        1.35        6.20      6.97 o
  -6   4  15      563.30      477.05     35.97 o
  -5   4  15      623.58      648.77     31.90 o
  -4   4  15      442.00      409.29     25.24 o
  -3   4  15        0.55        1.29      6.40 o
  -2   4  15      672.51      604.27     30.97 o
  -1   4  15      920.68      828.14     38.68 o
   0   4  15      129.76      147.21     15.66 o
   1   4  15       10.71       17.10      6.37 o
   2   4  15      291.12      304.92     24.07 o
   3   4  15      730.38      728.66     65.77 o
   4   4  15       81.89       72.26     13.85 o
   5   4  15       88.34       79.22     14.17 o
   6   4  15      226.84      234.56     24.20 o
  -8   5  15       16.99       31.01     10.63 o
  -7   5  15       19.96       26.72     10.03 o
  -6   5  15       43.48       61.86     14.10 o
  -5   5  15        4.22        6.65      7.70 o
  -4   5  15       91.52       89.71     15.89 o
  -3   5  15       14.09       20.58      8.73 o
  -2   5  15       60.75       70.11     13.52 o
  -1   5  15       16.45       25.05      9.60 o
   0   5  15       10.81       14.85      8.62 o
   1   5  15        0.67        2.78      7.05 o
   2   5  15       56.12       66.44     13.75 o
 -16   0  16      606.74      547.97     55.29 o
 -15   0  16      390.38      362.49     43.49 o
 -14   0  16      415.84      426.68     45.89 o
 -13   0  16      232.57      236.41     38.75 o
 -12   0  16      477.13      515.92     46.92 o
 -11   0  16      971.39      860.40     58.56 o
 -10   0  16     1834.14     2036.68    373.01 o
  -9   0  16      563.38      644.46     33.68 o
  -8   0  16      408.33      419.95     37.63 o
  -7   0  16      603.05      651.80     63.53 o
  -6   0  16      314.59      307.52     33.55 o
  -5   0  16     2376.82     2356.90    183.17 o
  -4   0  16     3645.57     3665.14    305.56 o
  -3   0  16      327.88      342.31     35.62 o
  -2   0  16     1626.85     1730.81    129.47 o
  -1   0  16     4373.34     4853.50    385.57 o
   0   0  16     1141.17     1112.04    191.01 o
   1   0  16        0.05        6.95     10.03 o
   2   0  16      834.13      829.78     54.99 o
   3   0  16     1703.26     1830.06     83.12 o
   4   0  16      552.99      575.95     48.63 o
   5   0  16       41.31       35.81     17.42 o
   6   0  16      454.20      535.49     49.51 o
   7   0  16      466.04      518.90     49.37 o
   8   0  16      287.88      323.98     46.48 o
   9   0  16       13.41       24.81     17.32 o
  10   0  16       77.92       82.68     28.13 o
 -16   1  16       54.88       61.74     16.20 o
 -15   1  16       12.89       27.25     11.74 o
 -14   1  16        1.51        9.00      8.36 o
 -13   1  16       48.59       48.98     10.55 o
 -12   1  16      399.82      398.44     27.02 o
 -11   1  16      723.89      721.05     37.59 o
 -10   1  16       54.76       76.62     10.63 o
  -9   1  16      309.30      295.14     16.10 o
  -8   1  16       73.32       68.43      9.52 o
  -7   1  16      123.02      103.86     11.05 o
  -6   1  16       12.54       17.68      4.75 o
  -5   1  16        4.74        5.82      3.17 o
  -4   1  16        1.04        2.59      2.94 o
  -3   1  16      133.00      144.85     12.30 o
  -2   1  16       95.26       77.24      9.49 o
  -1   1  16      167.80      179.80     14.58 o
   0   1  16      263.86      262.72     19.68 o
   1   1  16      573.94      518.29     34.16 o
   2   1  16      420.94      410.34     26.56 o
   3   1  16      408.89      360.49     40.66 o
   4   1  16       80.28       77.20     12.60 o
   5   1  16        2.03        7.73      7.69 o
   6   1  16      102.12      116.04     21.03 o
   7   1  16      120.86      176.78     25.64 o
   8   1  16       50.01       48.97     20.28 o
   9   1  16       53.43       77.54     18.47 o
  10   1  16      185.42      228.86     30.40 o
 -15   2  16        9.46        6.62      8.73 o
 -14   2  16      554.39      516.55     35.44 o
 -13   2  16     1082.27     1074.22     88.35 o
 -12   2  16      380.63      366.75     27.88 o
 -11   2  16       43.22       40.44      8.94 o
 -10   2  16      603.11      572.44     38.08 o
  -9   2  16     1328.14     1215.38     53.64 o
  -8   2  16      635.84      598.79     32.53 o
  -7   2  16       63.74       71.03     11.70 o
  -6   2  16      852.93      867.70     62.57 o
  -5   2  16     1342.60     1223.29     37.76 o
  -4   2  16      703.95      714.94     51.61 o
  -3   2  16       63.67       62.90      9.12 o
  -2   2  16      308.01      283.78     20.70 o
  -1   2  16      722.08      729.09     41.82 o
   0   2  16     1283.52     1199.16     71.82 o
   1   2  16      132.34      135.32     13.44 o
   2   2  16     1645.38     1503.45     85.18 o
   3   2  16      875.09      856.31     53.86 o
   4   2  16       77.66       74.75     13.99 o
   5   2  16       43.91       43.65     10.61 o
   6   2  16      116.89      119.32     16.11 o
   7   2  16      707.32      627.32     53.43 o
   8   2  16       97.30      118.92     21.46 o
   9   2  16        1.47       14.79     10.54 o
 -14   3  16      313.90      361.28     41.46 o
 -13   3  16       79.24       92.04     12.81 o
 -12   3  16      143.51      168.81     17.11 o
 -11   3  16      348.13      389.41     32.14 o
 -10   3  16      177.45      188.79     23.27 o
  -9   3  16       18.62       29.56      9.42 o
  -8   3  16      239.60      240.84     31.71 o
  -7   3  16      436.19      408.18     28.18 o
  -6   3  16      247.05      235.04     21.72 o
  -5   3  16       38.09       23.31      8.25 o
  -4   3  16      557.54      465.48     52.30 o
  -3   3  16      999.27      914.32     61.83 o
  -2   3  16      564.13      588.51     39.84 o
  -1   3  16        0.95        3.00      5.19 o
   0   3  16      532.49      440.54     21.25 o
   1   3  16      485.98      466.34     32.37 o
   2   3  16       39.49       43.88     10.45 o
   3   3  16        0.20        0.70      5.78 o
   4   3  16       94.49      110.30     16.53 o
   5   3  16      269.65      272.44     27.67 o
   6   3  16      116.84      136.29     18.65 o
   7   3  16        7.13        6.42      9.53 o
   8   3  16      105.79      111.17     17.10 o
 -12   4  16       31.30       42.54     12.22 o
 -11   4  16        4.36        9.03      8.38 o
 -10   4  16      209.46      241.45     25.09 o
  -9   4  16      192.84      208.27     24.47 o
  -8   4  16      193.35      184.36     21.56 o
  -7   4  16        9.02        6.39      8.43 o
  -6   4  16       80.97       74.02     14.41 o
  -5   4  16       91.75      106.50     16.53 o
  -4   4  16        4.73        9.56      7.25 o
  -3   4  16       27.53       38.67     11.06 o
  -2   4  16       25.02       23.15      9.48 o
  -1   4  16      420.36      348.96     25.10 o
   0   4  16      230.00      249.72     21.48 o
   1   4  16       23.10       29.73      7.85 o
   2   4  16        6.13        6.75      6.19 o
   3   4  16       34.07       25.01      9.19 o
   4   4  16       54.61       50.69     12.29 o
   5   4  16       37.82       54.38     12.74 o
  -7   5  16      445.00      443.89     29.30 o
  -6   5  16       66.61       86.21     15.67 o
  -5   5  16        0.32        3.11      7.68 o
  -4   5  16       75.30       97.68     16.30 o
  -3   5  16      337.02      340.80     39.66 o
  -2   5  16      103.98      113.65     19.06 o
  -1   5  16        1.85        1.49      7.78 o
   0   5  16       40.18       47.66     12.05 o
 -16   1  17      244.10      229.55     30.77 o
 -15   1  17      940.10      870.67     63.55 o
 -14   1  17      451.35      432.37     40.68 o
 -13   1  17      219.87      219.14     22.73 o
 -12   1  17       18.00       48.08     11.52 o
 -11   1  17     1655.59     1764.38    156.29 o
 -10   1  17     1179.52     1194.01     62.84 o
  -9   1  17       81.84       86.76     11.15 o
  -8   1  17     1097.28     1105.57    101.90 o
  -7   1  17      623.06      637.34     26.30 o
  -6   1  17      693.71      654.96     47.96 o
  -5   1  17      525.64      508.30     25.18 o
  -4   1  17      802.93      732.80     35.20 o
  -3   1  17     1788.47     1773.78    116.47 o
  -2   1  17      836.15      768.31     52.73 o
  -1   1  17      362.65      367.83     16.89 o
   0   1  17      214.18      242.38     18.92 o
   1   1  17      872.38      837.35     59.08 o
   2   1  17      767.00      722.46     44.10 o
   3   1  17      103.35      120.20     20.28 o
   4   1  17      591.25      641.07     57.29 o
   5   1  17     2139.60     2395.17     73.83 o
   6   1  17      586.25      599.27     58.93 o
   7   1  17        0.66        2.91      8.42 o
   8   1  17      107.88      128.01     22.66 o
   9   1  17      214.38      273.39     32.54 o
 -15   2  17       39.25       63.36     17.85 o
 -14   2  17       42.71       84.04     15.00 o
 -13   2  17      188.44      215.65     21.10 o
 -12   2  17      350.33      338.39     30.70 o
 -11   2  17       43.85       34.38      8.83 o
 -10   2  17      299.79      299.82     18.91 o
  -9   2  17      512.27      513.33     27.71 o
  -8   2  17      396.01      361.83     18.45 o
  -7   2  17      101.70      109.18     15.02 o
  -6   2  17       92.67       93.71     13.80 o
  -5   2  17        5.54       17.35      7.18 o
  -4   2  17      157.01      155.33     14.02 o
  -3   2  17        0.21        8.40      5.24 o
  -2   2  17      909.45      861.44     33.43 o
  -1   2  17        7.18        7.39      5.57 o
   0   2  17        3.66        7.70      5.45 o
   1   2  17      607.74      574.51     30.35 o
   2   2  17      120.35      118.71     13.34 o
   3   2  17     1181.81     1173.97     58.86 o
   4   2  17      299.93      314.07     22.53 o
   5   2  17        8.34        6.90      6.74 o
   6   2  17        0.59       12.75      7.24 o
   7   2  17        4.21       23.60     12.18 o
   8   2  17      124.14      132.10     24.44 o
 -13   3  17       51.04       56.95     10.68 o
 -12   3  17      532.60      487.91     44.47 o
 -11   3  17      948.88      927.46     63.48 o
 -10   3  17      440.60      429.88     56.28 o
  -9   3  17       33.17       34.04     10.22 o
  -8   3  17      289.15      260.32     23.61 o
  -7   3  17      309.54      290.67     24.60 o
  -6   3  17      399.10      378.22     24.03 o
  -5   3  17       44.66       36.10     10.03 o
  -4   3  17      868.10      823.72     35.31 o
  -3   3  17      202.43      185.33     19.91 o
  -2   3  17       24.47       44.90      9.24 o
  -1   3  17      291.55      259.46     18.44 o
   0   3  17       98.97      100.47     12.88 o
   1   3  17      339.23      306.17     19.02 o
   2   3  17      547.93      495.26     26.79 o
   3   3  17       11.10       12.14      9.15 o
   4   3  17       23.35       16.57      8.16 o
   5   3  17       60.58       56.92     11.73 o
   6   3  17       50.16       57.31     12.02 o
   7   3  17        3.30        0.82      7.52 o
 -11   4  17       48.60       69.68     14.35 o
 -10   4  17       64.09       86.17     15.22 o
  -9   4  17      378.48      433.09     28.29 o
  -8   4  17      157.18      196.99     22.82 o
  -7   4  17        3.53        3.29      7.03 o
  -6   4  17       83.76       91.20     15.35 o
  -5   4  17      165.56      206.14     24.55 o
  -4   4  17      542.53      498.91     46.74 o
  -3   4  17       91.09       87.04     15.18 o
  -2   4  17      402.64      331.91     24.80 o
  -1   4  17      993.92      821.16     37.12 o
   0   4  17       76.39      104.69     15.94 o
   1   4  17        3.21        6.93      5.95 o
   2   4  17        1.41        2.31      6.44 o
   3   4  17      206.18      228.42     23.67 o
   4   4  17      154.86      195.36     22.86 o
  -4   5  17        0.34        0.96      7.02 o
  -3   5  17       24.11       21.40      9.84 o
 -16   0  18      536.63      558.63     56.70 o
 -15   0  18      127.88      198.34     39.83 o
 -14   0  18      137.82      170.60     36.20 o
 -13   0  18      771.25      737.45     59.30 o
 -12   0  18      746.73      764.90     58.47 o
 -11   0  18      218.37      254.90     36.30 o
 -10   0  18      648.73      645.61    110.84 o
  -9   0  18      687.15      769.91    152.21 o
  -8   0  18     1734.53     1786.33     96.42 o
  -7   0  18      406.72      381.93     36.29 o
  -6   0  18      830.88      786.54     46.27 o
  -5   0  18     1812.21     1952.67    155.15 o
  -4   0  18     1462.28     1425.19    131.94 o
  -3   0  18      903.44      905.70     78.89 o
  -2   0  18      142.35      149.91     18.47 o
  -1   0  18     1654.39     1558.96     75.05 o
   0   0  18     1401.00     1448.59     73.83 o
   1   0  18      194.53      225.11     36.79 o
   2   0  18      104.40      124.61     29.26 o
   3   0  18      756.17      793.96     59.40 o
   4   0  18      575.32      704.82     58.03 o
   5   0  18      148.88      179.56     36.01 o
   6   0  18      329.26      350.65     49.51 o
   7   0  18      985.05     1078.32     75.25 o
   8   0  18      562.56      641.32     59.30 o
 -15   1  18        5.40       17.00     10.06 o
 -14   1  18       67.99       87.29     15.31 o
 -13   1  18       77.68       63.11     13.32 o
 -12   1  18        7.92        4.98      7.47 o
 -11   1  18      694.30      695.94     54.98 o
 -10   1  18      204.26      235.08     17.80 o
  -9   1  18      193.12      194.28     16.09 o
  -8   1  18      296.87      286.31     16.28 o
  -7   1  18        0.71        1.08      4.21 o
  -6   1  18      310.82      290.55     20.82 o
  -5   1  18       21.42       28.06      6.95 o
  -4   1  18      324.85      311.58     17.56 o
  -3   1  18        1.11        1.30      4.48 o
  -2   1  18       26.64       32.81      8.43 o
  -1   1  18        0.68        4.30      4.69 o
   0   1  18      289.14      286.90     25.16 o
   1   1  18       19.44       32.25      8.80 o
   2   1  18       24.89       41.32     13.26 o
   3   1  18      783.26      785.55     41.99 o
   4   1  18        2.06        9.74      9.32 o
   5   1  18      191.58      230.41     28.61 o
   6   1  18        0.63        7.02      9.48 o
   7   1  18        0.07        0.00     14.41 o
   8   1  18        0.50        8.27      9.63 o
 -14   2  18      306.55      332.91     28.28 o
 -13   2  18      398.84      419.61     54.84 o
 -12   2  18      559.84      553.60     25.64 o
 -11   2  18       85.38       82.95     12.44 o
 -10   2  18      680.80      616.84     32.42 o
  -9   2  18     1446.30     1373.32    161.85 o
  -8   2  18      492.55      521.17     27.45 o
  -7   2  18      171.55      192.52     33.63 o
  -6   2  18      109.87      129.90     19.50 o
  -5   2  18     1813.28     1595.59     88.74 o
  -4   2  18      773.29      750.39     44.27 o
  -3   2  18      119.33      117.96     13.12 o
  -2   2  18      514.24      479.06     36.70 o
  -1   2  18       31.01       35.97      7.50 o
   0   2  18      254.32      269.86     22.31 o
   1   2  18        0.47        0.11      5.12 o
   2   2  18      419.22      373.10     19.55 o
   3   2  18      225.46      208.67     17.37 o
   4   2  18      299.40      341.35     32.29 o
   5   2  18       56.89       84.42     18.82 o
   6   2  18       42.95       56.40     15.62 o
   7   2  18      168.12      234.30     31.09 o
 -13   3  18        1.45       10.82      6.88 o
 -12   3  18      119.88      116.00     17.31 o
 -11   3  18      210.82      238.68     41.23 o
 -10   3  18      240.62      260.50     24.70 o
  -9   3  18       76.10       66.22     13.40 o
  -8   3  18       25.20       35.31     12.86 o
  -7   3  18      658.48      629.80     56.00 o
  -6   3  18      531.71      443.05     26.37 o
  -5   3  18      130.19      157.27     19.10 o
  -4   3  18       20.67       24.28      9.22 o
  -3   3  18      135.95      158.67     18.88 o
  -2   3  18       57.06       47.33     13.18 o
  -1   3  18        4.33       10.25      5.83 o
   0   3  18       36.59       45.61      9.69 o
   1   3  18      341.45      330.29     19.96 o
   2   3  18      351.80      352.72     23.27 o
   3   3  18        0.42        5.72      5.96 o
   4   3  18       86.30       89.18     14.95 o
   5   3  18      111.83      137.42     18.97 o
   6   3  18      132.50      134.88     18.57 o
 -10   4  18       37.23       42.77     11.86 o
  -9   4  18       93.77       92.40     16.44 o
  -8   4  18      117.60      117.84     17.81 o
  -7   4  18       30.78       37.68     10.75 o
  -6   4  18       60.12       47.59     13.10 o
  -5   4  18      135.32      161.71     20.61 o
  -4   4  18        2.25       10.71      7.81 o
  -3   4  18        3.15        3.07      6.99 o
  -2   4  18       26.36       20.89      8.87 o
  -1   4  18      273.91      257.87     28.18 o
   0   4  18      342.41      286.82     26.83 o
   1   4  18        3.35       16.90      7.50 o
   2   4  18       63.59       65.71     11.75 o
   3   4  18       19.33       31.57      9.07 o
 -15   1  19      860.19      808.40     70.01 o
 -14   1  19      379.47      396.53     43.29 o
 -13   1  19       29.62       46.13     13.68 o
 -12   1  19        2.32       13.25      7.91 o
 -11   1  19     1111.09     1082.78    120.44 o
 -10   1  19     1553.69     1512.10    102.80 o
  -9   1  19       20.93       20.46      9.15 o
  -8   1  19       94.93       99.73     12.04 o
  -7   1  19      171.32      158.64     14.23 o
  -6   1  19     1284.31     1239.97     99.80 o
  -5   1  19     1022.19      918.98     45.07 o
  -4   1  19       41.26       46.68      8.54 o
  -3   1  19     1546.32     1565.81    114.02 o
  -2   1  19     1120.58     1120.24     62.40 o
  -1   1  19      611.00      621.72     23.23 o
   0   1  19       33.98       43.68      9.78 o
   1   1  19      862.07      837.58     89.97 o
   2   1  19      599.97      644.03     38.56 o
   3   1  19        7.63        8.95      9.44 o
   4   1  19      276.27      307.92     32.72 o
   5   1  19      272.08      338.21     37.26 o
   6   1  19      420.25      474.31     46.97 o
   7   1  19       79.50       98.08     19.94 o
 -14   2  19       59.21       68.38     13.55 o
 -13   2  19      170.20      178.85     42.10 o
 -12   2  19      288.06      299.78     27.22 o
 -11   2  19       47.24       45.37      9.43 o
 -10   2  19      159.01      199.47     30.36 o
  -9   2  19      808.70      789.91     69.11 o
  -8   2  19      687.04      643.45     58.83 o
  -7   2  19      168.58      166.09     18.84 o
  -6   2  19      299.84      261.92     24.43 o
  -5   2  19       24.77       30.43      9.43 o
  -4   2  19      582.24      521.21     27.05 o
  -3   2  19      195.09      212.78     19.21 o
  -2   2  19      182.47      181.53     25.73 o
  -1   2  19      277.06      297.79     18.03 o
   0   2  19        1.72        8.19      5.78 o
   1   2  19       24.45       25.29      7.40 o
   2   2  19       81.99       84.28     16.62 o
   3   2  19      317.86      286.27     24.56 o
   4   2  19      120.72      169.78     26.37 o
   5   2  19        5.27       12.58     10.80 o
   6   2  19        0.45       10.27     10.24 o
 -12   3  19      100.46       95.41     16.35 o
 -11   3  19      319.32      295.78     27.40 o
 -10   3  19      256.78      245.56     32.09 o
  -9   3  19      100.91       93.26     15.62 o
  -8   3  19       78.12       59.93     13.36 o
  -7   3  19      358.94      321.35     29.77 o
  -6   3  19       82.83      104.13     16.44 o
  -5   3  19       46.20       46.84     11.47 o
  -4   3  19      123.83      133.52     17.85 o
  -3   3  19      196.61      231.05     22.68 o
  -2   3  19      140.57      137.74     18.12 o
  -1   3  19        1.01        2.88      5.78 o
   0   3  19      236.86      260.32     21.59 o
   1   3  19      237.67      240.70     19.94 o
   2   3  19      122.59      107.45     14.06 o
   3   3  19       39.63       44.85      9.73 o
   4   3  19        1.92        0.30      6.14 o
   5   3  19       55.82       59.36     13.39 o
  -9   4  19       74.86       86.90     15.48 o
  -8   4  19      114.40      134.09     19.47 o
  -7   4  19        9.40       19.71      8.67 o
  -6   4  19       79.25       76.47     15.24 o
  -5   4  19      131.86      131.57     19.11 o
  -4   4  19      274.43      292.55     27.14 o
  -3   4  19       51.26       60.82     13.45 o
  -2   4  19        0.81        8.90      7.90 o
  -1   4  19       65.52       52.16     12.13 o
   0   4  19      293.16      275.29     26.62 o
   1   4  19       70.41       90.87     13.13 o
 -15   0  20      294.13      224.03     42.81 o
 -14   0  20       15.37       22.80     16.39 o
 -13   0  20      655.93      580.75     54.01 o
 -12   0  20     1953.73     1714.55     90.32 o
 -11   0  20      366.79      349.60     54.75 o
 -10   0  20       13.19       15.37      8.63 o
  -9   0  20      693.28      682.53    128.01 o
  -8   0  20      699.89      754.27     52.16 o
  -7   0  20        7.66       13.04      6.39 o
  -6   0  20      200.05      191.10     17.35 o
  -5   0  20     1608.30     1591.60    150.56 o
  -4   0  20     1961.35     1769.73     80.78 o
  -3   0  20      545.28      551.05     47.85 o
  -2   0  20        9.68       10.57     12.87 o
  -1   0  20      463.73      557.36     49.56 o
   0   0  20     1507.81     1596.98     83.22 o
   1   0  20      922.79     1109.97     71.48 o
   2   0  20      214.15      267.67     42.52 o
   3   0  20      132.21      122.22     30.14 o
   4   0  20      679.47      682.41     59.88 o
   5   0  20        8.69       17.56     16.98 o
   6   0  20      645.66      674.34     61.65 o
   7   0  20      518.78      631.53     60.62 o
 -14   1  20       33.21       49.33     11.85 o
 -13   1  20      209.34      213.80     23.19 o
 -12   1  20       40.48       48.67     11.41 o
 -11   1  20      357.68      321.04     27.45 o
 -10   1  20      150.52      144.45     15.27 o
  -9   1  20       32.91       28.92      7.35 o
  -8   1  20       86.05      104.96     12.79 o
  -7   1  20      458.74      437.85     41.06 o
  -6   1  20      540.23      515.89     39.13 o
  -5   1  20      131.65      123.72     13.28 o
  -4   1  20        0.43        0.00      4.78 o
  -3   1  20      216.76      241.65     16.77 o
  -2   1  20       35.13       29.33      9.16 o
  -1   1  20       69.97       70.71     12.40 o
   0   1  20       12.98       25.13     11.56 o
   1   1  20       18.73       22.80     11.92 o
   2   1  20      250.53      262.76     30.42 o
   3   1  20       14.08       27.90     11.96 o
   4   1  20      115.07      166.72     25.69 o
   5   1  20       53.24       88.47     27.03 o
   6   1  20       12.07       15.61     19.15 o
 -13   2  20      351.27      406.00     26.97 o
 -12   2  20      304.02      288.18     27.85 o
 -11   2  20      141.57      147.97     19.04 o
 -10   2  20      202.22      210.66     31.46 o
  -9   2  20     1091.69      997.42     73.73 o
  -8   2  20      736.41      733.31     56.33 o
  -7   2  20      189.12      177.46     24.00 o
  -6   2  20       42.53       42.83     10.75 o
  -5   2  20      395.51      357.28     34.37 o
  -4   2  20      399.41      410.49     32.53 o
  -3   2  20       22.16       19.24      7.29 o
  -2   2  20       51.23       51.07      9.81 o
  -1   2  20       95.16      104.35     12.93 o
   0   2  20       84.56       87.25     12.43 o
   1   2  20      146.85      146.45     18.22 o
   2   2  20       25.11       25.84      9.19 o
   3   2  20      318.61      358.60     31.17 o
   4   2  20      473.26      514.26     37.47 o
   5   2  20      115.23      149.50     24.76 o
 -11   3  20      112.25      114.85     18.36 o
 -10   3  20      370.78      391.51     27.80 o
  -9   3  20       16.15       28.58      9.90 o
  -8   3  20       65.80       74.45     13.85 o
  -7   3  20      163.31      157.04     19.77 o
  -6   3  20      315.37      346.92     48.66 o
  -5   3  20      323.23      313.19     25.32 o
  -4   3  20       45.56       47.25     11.61 o
  -3   3  20      100.33       95.04     15.60 o
  -2   3  20      125.34      146.74     19.06 o
  -1   3  20       11.75       18.11      7.52 o
   0   3  20        0.03        6.83      6.41 o
   1   3  20       16.07       16.91      8.35 o
   2   3  20      227.51      233.69     20.52 o
   3   3  20      182.52      222.73     20.26 o
  -7   4  20       17.72        7.93      9.43 o
  -6   4  20        0.61       10.25      8.74 o
  -5   4  20       70.52       89.64     17.28 o
  -4   4  20       78.64       80.44     14.75 o
  -3   4  20        0.29        4.73      8.02 o
  -2   4  20        4.56        2.75      8.07 o
  -1   4  20       59.99       89.25     16.23 o
 -14   1  21      264.43      293.57     40.22 o
 -13   1  21      136.30      149.63     19.37 o
 -12   1  21        0.03        4.71      7.33 o
 -11   1  21      315.22      329.66     39.80 o
 -10   1  21      973.19      892.47     72.84 o
  -9   1  21      386.17      393.51     34.49 o
  -8   1  21        4.79        7.31      7.11 o
  -7   1  21      392.33      393.29     44.63 o
  -6   1  21     1316.52     1317.49    103.07 o
  -5   1  21      302.67      302.61     18.62 o
  -4   1  21      135.35      147.57     14.64 o
  -3   1  21     1058.74      955.50     71.33 o
  -2   1  21      576.27      563.37     43.93 o
  -1   1  21      390.34      387.64     46.70 o
   0   1  21      115.14      127.45     22.03 o
   1   1  21      359.36      400.99     32.39 o
   2   1  21      323.68      356.72     31.26 o
   3   1  21       25.23       59.42     16.59 o
   4   1  21       14.56       28.28     11.94 o
   5   1  21        2.50        3.92     10.39 o
 -12   2  21      211.81      273.17     32.76 o
 -11   2  21        2.49        8.60      8.24 o
 -10   2  21       88.65       95.48     15.74 o
  -9   2  21       95.24       88.93     14.98 o
  -8   2  21      410.88      365.94     24.71 o
  -7   2  21      498.94      450.53     46.25 o
  -6   2  21       94.39       56.30     14.20 o
  -5   2  21      290.87      233.99     22.52 o
  -4   2  21      478.40      494.94     45.23 o
  -3   2  21       19.29       23.79      7.79 o
  -2   2  21       11.92       20.92      6.98 o
  -1   2  21      152.37      166.25     20.52 o
   0   2  21       57.86       60.09     12.76 o
   1   2  21       16.70       17.82      8.67 o
   2   2  21        0.14       12.75      9.87 o
   3   2  21       81.70       77.72     18.46 o
   4   2  21      215.92      231.01     31.13 o
 -10   3  21      271.78      276.07     27.12 o
  -9   3  21       71.44       86.31     15.53 o
  -8   3  21        0.94        0.14      7.47 o
  -7   3  21      140.86      141.51     27.32 o
  -6   3  21      342.65      350.69     27.25 o
  -5   3  21      205.59      200.94     32.92 o
  -4   3  21        0.30        5.02      7.20 o
  -3   3  21       75.36       90.81     16.44 o
  -2   3  21       72.64       74.10     13.77 o
  -1   3  21       19.56       21.46      9.09 o
   0   3  21       14.42       11.96      6.98 o
   1   3  21       88.89       93.26     13.29 o
   2   3  21      139.74      141.82     16.59 o
 -13   0  22      263.27      305.34     46.77 o
 -12   0  22      725.98      659.27     56.90 o
 -11   0  22      396.87      425.54     45.31 o
 -10   0  22      112.40      149.40     22.28 o
  -9   0  22      375.56      380.39     71.94 o
  -8   0  22      180.49      203.93     45.08 o
  -7   0  22       68.60       62.26     14.21 o
  -6   0  22       18.24       17.08     15.95 o
  -5   0  22      758.83      672.68     53.87 o
  -4   0  22     1279.97     1238.06     72.70 o
  -3   0  22      571.06      596.11     52.69 o
  -2   0  22        5.13        6.95     13.99 o
  -1   0  22      338.86      343.36     41.83 o
   0   0  22      643.73      595.08     54.50 o
   2   0  22      141.97      180.73     39.63 o
   3   0  22      256.57      263.90     46.48 o
   4   0  22       84.10       73.39     28.77 o
 -13   1  22       98.80      143.77     19.11 o
 -12   1  22       23.38       28.72     10.41 o
 -11   1  22        0.16        7.92      7.08 o
 -10   1  22      269.13      293.38     34.47 o
  -9   1  22        3.26        7.30      7.25 o
  -8   1  22      286.00      309.81     38.55 o
  -7   1  22       85.41       84.25     13.73 o
  -6   1  22        2.37       18.84      7.98 o
  -5   1  22      287.48      282.47     18.99 o
  -4   1  22      222.38      233.50     21.40 o
  -3   1  22      295.17      295.34     37.09 o
  -2   1  22      348.85      383.34     30.30 o
  -1   1  22       89.67       98.03     19.58 o
   0   1  22        3.83       11.21     11.23 o
   1   1  22        8.67       14.58     11.80 o
   2   1  22       85.67      128.71     23.40 o
   3   1  22        0.33        8.62     11.00 o
   4   1  22       36.14       40.38     18.47 o
 -11   2  22      426.09      386.70     31.10 o
 -10   2  22        0.38       14.78      9.14 o
  -9   2  22      351.33      332.74     52.20 o
  -8   2  22      293.62      306.72     43.47 o
  -7   2  22      167.78      180.87     30.28 o
  -6   2  22      365.26      351.07     34.96 o
  -5   2  22        6.11        8.94      8.08 o
  -4   2  22      752.80      654.93     69.49 o
  -3   2  22      195.86      203.72     21.40 o
  -2   2  22        0.07        6.22      6.39 o
  -1   2  22      265.92      279.71     30.81 o
   0   2  22      542.08      609.71     92.98 o
   1   2  22      131.37      134.54     23.73 o
   2   2  22        9.95        9.28     10.06 o
   3   2  22       35.25       63.53     17.25 o
  -9   3  22       14.69       30.29     10.46 o
  -8   3  22        1.03        0.00      7.99 o
  -7   3  22       34.81       43.61     12.37 o
  -6   3  22      113.69      116.26     20.98 o
  -5   3  22      156.97      166.87     21.27 o
  -4   3  22       34.24       44.45     11.57 o
  -3   3  22       49.08       58.87     12.96 o
  -2   3  22      106.56      126.41     18.88 o
  -1   3  22       92.09       88.96     16.81 o
   0   3  22       36.63       36.24      9.45 o
 -12   1  23        3.85        9.40      7.93 o
 -11   1  23      190.80      194.08     27.58 o
 -10   1  23      414.41      413.58     52.82 o
  -9   1  23      444.09      482.61     70.70 o
  -8   1  23        0.50        9.13      7.38 o
  -7   1  23      103.97      102.30     22.21 o
  -6   1  23      398.98      380.67     45.12 o
  -5   1  23      233.90      219.96     26.41 o
  -4   1  23       58.66       74.15     16.69 o
  -3   1  23      301.02      326.29     30.94 o
  -2   1  23      219.55      257.16     30.42 o
  -1   1  23      162.47      196.04     27.84 o
   0   1  23      217.27      249.66     31.59 o
   1   1  23       38.40       43.04     14.08 o
   2   1  23      454.25      429.74     35.01 o
 -10   2  23       10.86       12.96      8.57 o
  -9   2  23        0.23        3.77      7.58 o
  -8   2  23       37.57       30.68     10.58 o
  -7   2  23      282.94      302.12     26.44 o
  -6   2  23        1.36        0.10      6.90 o
  -5   2  23       99.62       88.20     15.56 o
  -4   2  23      109.20      138.91     18.52 o
  -3   2  23       15.61       32.36      9.61 o
  -2   2  23        5.34       21.49      9.19 o
  -1   2  23        3.08        7.47     10.68 o
   0   2  23       64.85       85.31     26.59 o
   1   2  23       22.12       27.08     12.86 o
  -6   3  23      166.81      167.04     21.58 o
  -5   3  23      299.69      302.65     35.84 o
  -4   3  23      111.66      107.55     21.61 o
 -11   0  24      411.31      401.48     45.06 o
 -10   0  24       25.85       22.90     13.75 o
  -6   0  24       32.22       21.18     16.78 o
  -5   0  24      107.00      112.33     29.40 o
  -4   0  24      574.19      537.10     51.32 o
  -3   0  24       68.20       91.30     28.28 o
  -2   0  24       59.80       84.40     26.66 o
  -1   0  24        9.80       15.02     18.59 o
   0   0  24      317.22      318.11     49.90 o
   1   0  24      402.48      418.31     49.37 o
 -10   1  24        4.52       24.94     11.65 o
  -9   1  24        2.72       15.31      9.49 o
  -8   1  24       17.04       21.91      8.96 o
  -7   1  24       11.66       28.28     11.41 o
  -6   1  24       22.18       37.55     11.55 o
  -5   1  24      145.49      178.58     38.85 o
  -4   1  24       73.84       94.48     19.26 o
  -3   1  24       10.99       16.85     13.36 o
  -2   1  24       12.39       17.44     12.14 o
  -1   1  24        2.68        9.81     11.79 o
   0   1  24       34.25       32.37     13.55 o
   1   1  24        1.97        3.87     10.52 o
  -8   2  24      133.28      171.99     21.16 o
  -7   2  24      479.25      462.37     53.70 o
  -6   2  24      177.80      186.90     21.71 o
  -5   2  24       43.66       74.23     17.57 o
  -4   2  24      326.46      243.35     29.78 o
  -3   2  24      166.76      138.74     23.52 o
  -2   2  24        9.18       18.90     11.33 o
  -1   2  24       37.98       44.12     14.12 o
  -8   1  25       68.07      104.12     20.33 o
  -7   1  25        1.58        0.00     14.73 o
  -6   1  25       56.25       58.56     21.43 o
  -5   1  25      337.86      319.97     49.12 o
  -4   1  25       52.12       63.86     16.40 o
  -3   1  25       27.05       27.50     13.85 o
  -2   1  25      235.55      209.73     42.52 o
 
